# Supplementary material for: Immune-related gene characterization and biological mechanisms in major depressive disorder revealed based on transcriptomics and network pharmacology
Source: Front Psychiatry. 2024 Dec 6;15:1485957. doi: 10.3389/fpsyt.2024.1485957 (PMC11659238; doi:10.3389/fpsyt.2024.1485957)
Supplement: Supplementary file 1 [file Supplementaryfile1.zip › Supplementary Table 1.XLSX]

## Sheet: Table S1
Table S1: 642 genes related to immune obtained from the Genecard website.
Gene Symbol	Relevance score
TP53	45.0424
TNF	33.6372
BRCA1	29.7864
CDKN2A	29.4509
IL6	28.5436
H19	28.3545
IL1B	26.5213
APOE	26.1447
ACE	25.9695
ESR1	25.6993
TGFB1	25.0881
IL10	24.9635
VDR	24.1241
IFNG	24.1152
ERBB2	23.7039
ATM	23.5496
BDNF-AS	23.5262
MTOR	23.2454
MEG3	23.1117
PIK3CA	23.0129
CFTR	22.8865
PTEN	22.8568
CTNNB1	22.4649
IRGM	22.4188
EGFR	22.3526
RB1	22.2667
JUN	21.9235
TMX2-CTNND1	21.7061
ABCB1	21.1322
VEGFA	21.1271
KRAS	21.1111
BDNF	20.809
BRAF	20.6852
NFKB1	20.6586
XIST	20.3833
NOS3	20.3151
CXCL8	20.2445
INS	20.2248
STAT3	19.8053
LDLR	19.7087
HIF1A	19.6191
HLA-DRB1	19.4328
FOS	19.2592
CTLA4	19.1386
IL1RN	19.0506
EP300	19.009
CERNA3	18.9909
AKT1	18.811
IL4	18.5549
NF1	18.3558
GSTM1	18.3142
IL1A	17.8673
STAT1	17.859
SMAD5-AS1	17.8396
TLR4	17.7626
GAS5	17.7038
LINC01672	17.5367
CFH	17.4869
CCL2	17.4416
PVT1	17.3744
TERT	17.298
SERPINE1	17.2868
RAG1	17.1329
SOD1	16.8839
NFE2L2	16.8394
MIR21	16.8392
RET	16.7675
CREBBP	16.7351
HNF1A	16.7028
EZH2	16.5975
SNORD15A	16.5559
SOD2	16.5445
MIR7-3HG	16.5021
MDM2	16.4739
IL2	16.2504
GSTT1	16.0902
MAPK1	16.0667
RAG2	16.0641
RMRP	15.9764
CREG1	15.9455
ADIPOQ	15.8977
EGR1	15.8513
MMP9	15.7841
RELA	15.6822
TP63	15.6163
NOTCH1	15.6139
CCR5	15.4736
GSTP1	15.4607
PPARGC1A	15.3874
HLA-DQB1	15.3719
PRKN	15.3671
CYP1A1	15.2119
MIR155	15.2064
SOD2-OT1	15.1527
MIR34A	15.0775
MGMT	15.0635
FAS	15.053
CBS	15.0391
KIT	15.032
AGTR1	14.9683
APP	14.9597
MAPT	14.932
MYBPC3	14.8671
IRF1	14.864
LEPR	14.7844
TUG1	14.7176
HLA-B	14.6684
IL13	14.6266
KCNH2	14.5917
LINC02605	14.5012
TYR	14.3859
NFKBIA	14.3549
CYP21A2	14.3497
MUTYH	14.2943
PTGS2	14.2714
F5	14.2543
NOD2	14.2407
KCNQ1OT1	14.1887
FGFR3	14.1108
PPARA	14.0777
MMP2	14.046
MIR146B	13.9353
NOS2	13.9227
JAK2	13.8049
ADRB2	13.7949
TGFBR1	13.7861
CREB1	13.7861
ABCA1	13.7824
PTPN11	13.7723
BIRC5	13.7448
SNCA	13.6637
ABCA4	13.6605
C3	13.6329
IL18	13.6248
HTR2A	13.5989
NRAS	13.5836
EMSLR	13.5557
FOXP3	13.4836
MALAT1	13.3898
TLR2	13.3447
MIR221	13.3242
PGR	13.324
MBL2	13.2656
EGR2	13.241
MFN2	13.2305
MIR125A	13.2002
MMP1	13.1796
ICAM1	13.0934
ABCC8	13.0555
SIRT1	13.0287
RARB	13.0217
WFS1	13.0199
DLEU2	12.934
CXCR4	12.8963
POLG	12.8275
PITX2	12.796
SPP1	12.7858
RIGI	12.7502
SCARNA5	12.7114
MYD88	12.6825
SNHG1	12.6661
ABL1	12.6333
SOX10	12.5806
PTPN22	12.5717
FASLG	12.5681
CRP	12.5547
NFATC2	12.538
ADAR	12.5254
G6PD	12.52
GATA3	12.5174
SERPINA1	12.5165
HLA-A	12.5058
LAG3	12.4914
TAP1	12.4731
MEFV	12.4541
LTA	12.4275
FLT3	12.4013
MIR145	12.3922
MIR146A	12.3394
FGF2	12.3067
MIRLET7C	12.265
IFNA1	12.259
IRGQ	12.1834
CCL5	12.1544
IRGC	12.1254
TNFRSF1A	12.1186
C11orf65	12.0902
LAMA2	12.0672
MEG8	12.04
EDN1	12.0141
MT-ATP6	11.9821
CFB	11.9713
CD46	11.967
LINC-ROR	11.9247
BMAL1	11.8809
FOXG1	11.8528
DANCR	11.8492
YAP1	11.8294
MT-ND1	11.8178
MMP3	11.7945
TNFRSF11B	11.7659
MIR223	11.7558
PSMB8	11.7271
MIR214	11.7231
IL4R	11.7209
CIITA	11.7158
IL2RA	11.7057
TRA-TGC7-1	11.6959
SMARCB1	11.6778
TNNI3	11.6565
TTN-AS1	11.5554
TTR	11.5505
CD40	11.4987
CDK6	11.4794
CASP3	11.4576
RAF1	11.4342
TERC	11.3671
SURF1	11.3652
SPI1	11.3609
TNXB	11.3383
PSMB9	11.3234
IRF3	11.3114
DNMT3A	11.3084
RHO	11.3035
HOTTIP	11.2834
TGFBI	11.2667
OPA1	11.2335
SPG7	11.1939
RPE65	11.1813
MIAT	11.1372
POU5F1	11.1317
CXCL12	11.0566
LRRK2	11.0517
SLC19A1	11.0432
RUNX3	11.0323
SCN2A	11.0209
ETS1	11.0185
AFG3L2	11.0076
CSF2	11.0075
SNHG14	11.0057
SOCS1	11.0048
CD274	11.0006
IDH1	10.9882
IL12B	10.9618
EDNRB	10.9183
FOXO3	10.8852
MIR222	10.8306
KMT2D	10.8265
ELN	10.8244
IRF7	10.8017
IFNGR1	10.7898
IFNB1	10.7619
FTO	10.7574
HLA-DQA1	10.7126
GLI1	10.6976
FBXW7	10.6879
GSK3B	10.6801
PER2	10.6708
PINK1	10.6688
CD14	10.6309
CDKN2B-AS1	10.605
SQSTM1	10.5989
KDR	10.5836
IFIH1	10.5832
PER3	10.5714
RAC1	10.561
BTK	10.5467
ALPL	10.5393
MIR155HG	10.5388
IL1R1	10.5385
NEAT1	10.5125
MT-CO1	10.5021
SNHG12	10.4826
CCND2	10.4693
MIF	10.4675
UBE3A	10.4548
NLRP3	10.4496
NGF	10.4351
CYP2C19	10.4336
IL17A	10.4295
LDHA	10.4292
MIR20A	10.4226
TIMP3	10.4116
MUC1	10.3706
MIR17	10.347
CSF1R	10.3163
EYA1	10.2918
MIR320A	10.284
STAT4	10.2612
GDAP1	10.2484
HLA-C	10.2432
ALB	10.2326
CD4	10.1995
CDX2	10.1859
NPPA	10.181
MYH6	10.1804
HSP90AA1	10.1696
TRV-AAC1-4	10.1461
STAT2	10.1441
MIR34C	10.1318
PDCD1	10.1277
AIRE	10.1252
HULC	10.119
GNE	10.1176
ABCC1	10.1014
JAK1	10.0986
HLA-G	10.0958
ABCC2	10.0914
TLR9	10.0716
LINC01554	10.0574
MIR381	10.0524
TAP2	10.0456
MIR143	10.0417
MC1R	10.005
SLC4A1	9.98799
HDAC9	9.98448
PBX1	9.96609
VCAM1	9.94922
ARID1A	9.9318
DGCR5	9.92702
RETN	9.92514
MIR17HG	9.92221
REN	9.91898
SELE	9.88714
FCGR3A	9.856
MIR31HG	9.85059
VIM	9.8463
MT-RNR1	9.82579
IL7R	9.825
MIR100HG	9.82463
OPTN	9.81314
MIR98	9.80872
MIR29A	9.80138
CXCL10	9.77869
VIP	9.77836
MPO	9.77513
IRF5	9.75843
HGF	9.75001
YBX1	9.74426
SOCS3	9.73864
ADA	9.72038
BGLAP	9.70851
SNHG5	9.69924
TRE-TTC3-1	9.68521
TIMP1	9.67358
FN1	9.65216
CLU	9.62861
BCHE	9.61636
NEFL	9.61538
TFAM	9.5831
MIR18A	9.5765
SERPINA3	9.52973
SNHG16	9.50688
MIR27A	9.49168
IKZF1	9.47817
MALT1	9.46839
HEXA	9.46207
TGFB3	9.42826
SLC11A1	9.42669
CYBA	9.42418
GFAP	9.4194
COX5A	9.4186
IL23R	9.3932
TRIM28	9.36895
EIF2AK2	9.36749
IL6R	9.33698
MIR182	9.32449
BRD4	9.32263
CASP1	9.312
STING1	9.28947
CYCS	9.24795
SOX11	9.24706
SLX1A-SULT1A3	9.2335
FXN	9.17247
ISG15	9.1522
SATB1	9.14897
RNY5	9.14804
STAT6	9.14755
TYK2	9.12131
NFATC1	9.12127
MIRLET7B	9.11102
HDAC4	9.10611
C4A	9.10393
PTPRC	9.10134
PGR-AS1	9.07377
TLR3	9.07203
MMP14	9.07008
ANGPT2	9.06804
CARMN	9.05656
MT-CYB	9.05438
MYOC	9.05327
SFTA3	9.04406
MIR126	9.0425
MIR210	9.02612
CD44	9.024
IL7	9.01902
DHODH	9.01345
FKBP5	8.99145
NOS1	8.98839
ALOX5	8.98238
MIR451A	8.98114
JAK3	8.97406
IL2RG	8.97276
HSPA1A	8.96675
SPINK1	8.94933
PRF1	8.94444
MIR494	8.94058
CCAT1	8.93925
HTR2C	8.92886
PLA2G7	8.92348
IL12A	8.92262
FCGR2A	8.92108
TET1	8.91632
MME	8.90463
KL	8.88976
THBS1	8.87824
MIR133B	8.86454
STAT5B	8.85672
MT-ND6	8.83807
ZFAS1	8.83605
DLEU1	8.81617
ELANE	8.79274
TRPV4	8.78831
MT-CO2	8.78384
MIR203A	8.77219
ABCB11	8.76761
RPS27A	8.7566
CYTOR	8.7493
GTF2I	8.74791
NAIP	8.70974
PLCG1	8.69704
STAT5A	8.66942
XPO1	8.6694
CXCR2	8.66539
MICA	8.6595
SNHG7	8.65509
CRH	8.64275
MIR29C	8.63459
PLA2G6	8.6168
PWAR1	8.61264
NFKBIL1	8.5923
MIR30A	8.59138
LOC106780800	8.58353
FTL	8.58135
CCL4	8.57811
IGF2-AS	8.57209
TWNK	8.56572
PRKG1	8.55103
MSR1	8.5289
PRKDC	8.51804
CD40LG	8.51307
HP	8.49336
WT1-AS	8.48501
HSPA5	8.48283
TFRC	8.48188
MT-ND5	8.44906
GRN	8.44439
MIR211	8.44331
MIR200C	8.44316
DNM1L	8.43932
MIR122	8.43714
IL5	8.43337
TNFAIP3	8.4176
MIR4435-2HG	8.41233
HSD11B1	8.401
CYBB	8.3936
PRKCB	8.38214
FLI1	8.37294
IL6ST	8.35893
MIR22	8.33102
ASS1	8.30359
NDUFS4	8.30116
MIR204	8.29509
MIR132	8.26516
MT-CO3	8.26359
GALC	8.25562
KARS1	8.25294
MT-ND4	8.24674
PLG	8.22447
CCL11	8.19899
MIR23B	8.19718
RNU4ATAC	8.1895
MIR373	8.16038
RHD	8.15774
SNORD118	8.15613
CD28	8.1517
SNHG8	8.14834
TREM2	8.14635
CASC2	8.14405
MIR150	8.14244
NR2F1	8.14211
SNHG6	8.1378
HSPA8	8.13184
MIR148A	8.13001
IGHM	8.11281
MIR140	8.11233
STIM1	8.10874
HMGB1	8.10431
AGER	8.09591
CDKN3	8.03892
MT-TL1	8.03085
CCL3	8.02888
CSF1	8.02343
MIR9-1	8.00833
HOXA11-AS	8.00721
KCNJ10	8.00316
MIR106B	7.98743
MIR93	7.9844
HOTAIRM1	7.96101
POU4F1	7.94325
TBX21	7.94112
C9orf72	7.9264
F12	7.92184
APOA2	7.91845
MX1	7.91006
TLR7	7.90089
MIR195	7.88153
MIR23A	7.86878
ELAVL1	7.86076
MIR96	7.85931
SSBP1	7.85116
CDC42	7.83948
MIR31	7.81724
MIR335	7.80464
SERPINC1	7.80313
MSH5	7.7978
UCP1	7.78701
BHLHE40	7.78685
ZAP70	7.78447
AXL	7.78363
ACE2	7.78066
TMPRSS2	7.77521
IL9	7.77468
NCF2	7.77215
IL12RB1	7.76868
ACO2	7.76024
WDR5	7.76018
GRIN1	7.75788
LAMP2	7.74187
MIR139	7.74051
NOTCH4	7.74048
CCR2	7.73322
ZFHX3	7.7323
ABCA3	7.72062
SCNN1A	7.71192
ITGB2	7.70505
LPP	7.69658
PSAP	7.69154
PEX1	7.69053
MIR424	7.68957
TRP-AGG2-5	7.68841
GSTM3	7.68357
MIR200B	7.67314
IMPDH1	7.65137
PMM2	7.64574
MBP	7.64526
DAXX	7.64251
XDH	7.62866
MMP7	7.62594
MT-ATP8	7.6243
MIR142	7.61661
MIR22HG	7.61117
BLK	7.581
CNTNAP2	7.57854
IL2RB	7.57115
LGALS3	7.56116
IL10RA	7.55313
CTNNA1	7.54261
MIR15A	7.53685
SERPING1	7.53399
CX3CR1	7.52997
TFF1	7.5202
TLR1	7.51508
NAT1	7.50902
ATG5	7.49507
SALL1	7.49191
NDUFS2	7.48397
BCYRN1	7.47876
UHRF1	7.4765
HEXB	7.4665
TRC-GCA24-1	7.45612
LCK	7.44656
CHKB-CPT1B	7.43934
APOC1	7.43829
MIR199A1	7.43786
MIR205	7.3976
IFNL3	7.39534
MIR149	7.3944
IFI16	7.39181
PCAT1	7.38874
IGF2BP2	7.38834
MIR197	7.37755
KLK4	7.36208
BCL10	7.3605
ATP1A3	7.35697
HSP90B1	7.34833
ALOX5AP	7.34707
NGFR	7.33913
IFI27	7.33909
IL15	7.3257
UBB	7.32305
IRAK4	7.30539
ADH1C	7.28269
MTAP	7.28001
BANCR	7.27729
MIR199B	7.27591
SMARCD1	7.26151
SELP	7.2587
TINAGL1	7.25253
HCCAT5	7.23544
RAB4B-EGLN2	7.22743
GLS	7.2154
EPRS1	7.20115
GC	7.19986
CD8A	7.19313
MIR9-2HG	7.18439
MIR193A	7.17018
CNTF	7.16107
ARF1	7.15969
CXCR3	7.15522
LGI1	7.15345
PABPN1	7.12367
MT-ND2	7.11811
MT-ND3	7.11501
SEMA3E	7.11433
C2	7.11048
GSN	7.11036
GZMB	7.11012
MIR141	7.10105
MIR107	7.09114
DAG1	7.08758
RFXANK	7.06777
MIR10B	7.05825
IFNGR2	7.05543
S100A4	7.04701
MT-TP	7.04075
BTRC	7.03692
TRAF6	7.02994
IFNL4	7.029
MIR15B	7.02722
SKP2	7.02349
MIR181D	7.02111
MIR183	6.99812
MIR26B	6.98675
CCR7	6.97889
MIR92A1	6.97185
ZFP36	6.95993
IDO1	6.95461
MIR206	6.95224
GSR	6.95025
ASAH1	6.9417
MIR29B2	6.92217
TRAF3	6.90466
CCR1	6.88891
ITGAV	6.88738
CASC15	6.88487
IL10RB	6.88175
BTD	6.87669
ILK	6.85643
PLIN1	6.85606
MIR192	6.85471
MIR27B	6.85452
MIR191	6.84391
PTX3	6.84347
KEAP1	6.83318
MIRLET7E	6.82377
MIRLET7D	6.81776
MIR375	6.80964
IPW	6.809
MIR215	6.80315
ALOX12B	6.79583
TRN-GTT2-1	6.79571
ARG1	6.7943
IL17F	6.78389
CXCL1	6.77985
MIR100	6.7783
MIR127	6.7755
DNM3OS	6.74363
RAC2	6.74115
S100A8	6.73657
IL21	6.72949
SULT1A1	6.70859
EPHB4	6.70362
MIR485	6.70305
HNF1A-AS1	6.70162
P2RY12	6.68503
PLAUR	6.68111
CD55	6.67226
ATG16L1	6.65727
EBI3	6.64738
TCL6	6.64192
ZNF148	6.63933
CLEC4M	6.63076
MIR200A	6.61948
ALOXE3	6.61722
HAGLR	6.61347
TFEB	6.61296
NFATC3	6.6117
TRAF1	6.6038
FCGR3B	6.60328
CPS1	6.60028
OLR1	6.59787
NEFH	6.59641
PDCD10	6.59211
MIR503	6.58806
MIR379	6.55717
AGTR2	6.55473
C19orf12	6.55288
NFKBIB	6.54118
U2AF1	6.52745
C5	6.51954
MIR16-1	6.51499
FAS-AS1	6.51429
TSEN54	6.51099
MIR25	6.4946
TRA	6.49129
PTGES	6.48744
SNHG17	6.48187
CD80	6.47971
KLK2	6.47577
PECAM1	6.47271
ICOS	6.4719
RXRB	6.46586
CCR3	6.4591
DLX2	6.45743
CNTNAP1	6.45071
TPI1	6.44156
HK2	6.43794
POSTN	6.43431
MIR125B2	6.43333
CGB5	6.42094
MUC4	6.41664
SPINK5	6.41275
ETV7	6.40071
TNFSF13B	6.3955
IL12RB2	6.37946
MIRLET7A1	6.37746
MIR30B	6.37515
ROCR	6.37405
ZFAT	6.36523
DBT	6.36119
CBX3	6.3501
SAA1	6.34651
IL33	6.33472
CXCR1	6.32659
MIR193B	6.31063
DOCK8	6.30836
MAG	6.30512
INSL3	6.28811
BBS5	6.28775
CD209	6.27845
ITGAL	6.27298
COL12A1	6.27235
CD3E	6.25457
SCARB1	6.25426
EEF1A1	6.25099
ADA2	6.2504
XRCC6	6.24559
IL18R1	6.24174
UCN	6.2399
BACE1-AS	6.23535
NOD1	6.23523
GUSB	6.23386
TLX1NB	6.22901
DEFB1	6.22714
MIR497	6.22236
MIR30D	6.2213
MIRLET7I	6.20427
MIR30E	6.20249
STXBP2	6.19992
DNM1	6.19805
CEACAM6	6.17871
DELEC1	6.16207
CD19	6.15934
CXCL2	6.15282
GBF1	6.14333
FSCN1	6.13822
LCN2	6.13717
SCGB1A1	6.13592
INHBA	6.13557
MIR181A1	6.13497
IL16	6.12509
CD3D	6.12477
LIPT1	6.12017
TLR5	6.11248
LOC654780	6.11197
KIR3DS1	6.11132
MAN2B1	6.10445
PSMA6	6.10433
RMST	6.10122
CTSL	6.09113
MIR331	6.08295
LTF	6.08204
ITGA5	6.07946
MIR24-1	6.07806
MIR486-1	6.07584
H2BC11	6.05839
ATG9B	6.05262
TYROBP	6.0417
LINC00472	6.03936
MIR129-2	6.0308
CFHR3	6.03044
MIR128-1	6.0283
SELL	6.01696
ATG7	6.01473
ITGAM	6.01166
SOAT1	6.00873
ROS1	6.00079
BCAR4	5.98698
BACE1	5.98575
SOD3	5.97998
MIR10A	5.96842
RTN4IP1	5.96665
NPPB	5.95924
MIR205HG	5.95876
MIRLET7G	5.95801
PAPPA-AS1	5.95663
FYN	5.95409
MIR137HG	5.95268
MIR499A	5.94766
ATOH7	5.94147
MIR429	5.92348
HLA-DRA	5.91227
BCL2A1	5.90536
MIR137	5.89777
LINC00473	5.88753
GATA5	5.88417
MIR483	5.87947
ABCC3	5.87878
MIR124-3	5.878
DDX39B	5.87498
C1S	5.87457
PIK3CD	5.86905
APOL1	5.86767
MIR196A2	5.86435
OSM	5.85486
MIR342	5.85455
PHF11	5.84553
KIR2DL3	5.84519
MUC7	5.83926
IMMT	5.83594
MIR19B1	5.83146
CCL15-CCL14	5.8302
LACC1	5.82758
LYN	5.82186
SFTPD	5.81373
DMBT1	5.81153
KLRK1	5.80788
NDUFA1	5.80631
MS4A2	5.80302
MIR181A2	5.80077
PSORS1C1	5.79122
MIR130B	5.78532
CXCL9	5.78377
FCRL3	5.77943
VAV1	5.76718
ALOX12	5.76135
HLA-DMA	5.74902
MIR663A	5.74188
ADAM33	5.73929
MIR185	5.73475
YME1L1	5.73415
MIR361	5.73333
PBRM1	5.73322
TICAM1	5.71784
POU4F2	5.71119
VDAC1	5.7086
MIR101-1	5.70253
EIF2AK4	5.70144
PTPN2	5.68983
OPA3	5.68598
AKR1C2	5.68222
PRKCH	5.67458
AIF1	5.6725
VTRNA1-1	5.66571
CCL20	5.65581
MIR181B1	5.65068
CCL8	5.64524
IFITM5	5.64376
OIP5-AS1	5.64288
MIR148B	5.63772
MIR423	5.6363
HAVCR2	5.62712
CD177	5.62246
JPX	5.61622
CHIT1	5.61277
TNPO3	5.61042
GPNMB	5.61031
PSCA	5.60817
MIR92A2	5.6072
NLRC4	5.60406
NR2F6	5.59683
FCGR2B	5.58791
EGR3	5.57855
MIR128-2	5.57194
ORAI1	5.56989
MIR16-2	5.56248
CACNA1G-AS1	5.55835
MIR24-2	5.5568
PLCG2	5.54688
NALCN	5.53969
ERN1	5.52904
CCR6	5.52732
CCL26	5.52593
HLA-F	5.51738
MAPK9	5.51673
LRBA	5.5157
SFTPA2	5.50973
MASP1	5.48886
TRD-GTC9-1	5.48577
MIR338	5.48034
CISH	5.4792
C1QBP	5.47645
THORLNC	5.47563
RASGRP2	5.47454
MIR378A	5.45604
HLA-E	5.45074
MTRFR	5.43949
NIPAL4	5.43588
IL32	5.43555
LINCMD1	5.43524
TSLP	5.43132
NUDT6	5.42866
TLR6	5.42838
SNORD95	5.42828
MS4A1	5.42394
MIR296	5.41665
LINC-PINT	5.4158
DNAJC30	5.40691
LINC01139	5.39337
LGALS1	5.39277
UBE2N	5.38826
ANXA1	5.38406
TNIP1	5.3818
HLA-DRB5	5.37077
CHKB	5.36261
RRAS2	5.35784
AGA	5.34162
TRV-CAC1-2	5.33539
TLR8	5.33521
EOMES	5.32532
CADM1	5.32141
SBF2-AS1	5.31369
TNFRSF8	5.30903
MIRLET7BHG	5.3009
MIR33B	5.29906
ANXA11	5.29596
SNORD44	5.2916
SOCS2	5.29102
MIR326	5.28881
CCL18	5.28719
SLC10A1	5.26725
PYCARD	5.26519
FCGR1A	5.26378
MT-ND4L	5.25545
UPF3B	5.25383
ITIH4	5.24919
MUC6	5.24825
MIR409	5.24786
MIR369	5.24487
TNFSF4	5.24334
FAT1	5.23334
DKK3	5.23283
CCL3L1	5.22926
TNFRSF4	5.22911
CAMP	5.22632
SLC29A3	5.21952
MIR328	5.21877
RNU6-1	5.2086
MASP2	5.20623
MOG	5.20482
SERPINB2	5.19937
KIR3DL2	5.18908
PPIA	5.1826
WWTR1	5.17865
LOXL2	5.17596
SLC25A46	5.15395
PWAR4	5.13758
RERE	5.13353
FCER2	5.12952
MIR302D	5.12838
CXCL11	5.12602
ALOX15	5.12277
DNAH11	5.11766
ATP6V0A2	5.11551
MIR124-1HG	5.11238
SP140	5.10311
MIR9-3	5.09996
SP110	5.09893
LIN28A	5.09459
CARD8	5.09317
RPS2	5.09155
IL18BP	5.08396
GAS8	5.07681
MIR32	5.07244
MT-RNR2	5.06576
IL11RA	5.05952
YTHDF2	5.05537
CCL7	5.05296
LAGE3	5.05037
MIR299	5.04738
EFNB1	5.04494
CAMK2B	5.0438
NNMT	5.03858
SNHG10	5.03184
NCF4	5.02952
ABHD16A	5.0234
MIEF2	5.02328
TEAD4	5.01454
TNFRSF17	5.00785
CD163	5.00739
CXCL5	5.0031
IL37	4.9927
ZP1	4.99181
TMEM126A	4.99004
BTNL2	4.98722
SPHK1	4.98642
MYCNOS	4.98612
IL19	4.97926
NAB2	4.97722
LMAN1	4.97574
NBAT1	4.97408
C7	4.97203
MIR20B	4.95828
MIR7-1	4.92675
LATS2	4.92619
S100A7	4.92426
FEZF1-AS1	4.9201
APOBEC3A	4.91647
MIR151A	4.91441
SEPT5-GP1BB	4.91361
MIR196B	4.90762
MUC3A	4.90061
IRAK3	4.89765
IL23A	4.88914
FYCO1	4.88769
ACKR3	4.88107
DLX6-AS1	4.87328
IKZF3	4.86802
ABI3	4.86508
IL22	4.86154
MX2	4.85378
MIR374A	4.84767
HOXD9	4.84134
C15orf48	4.83274
COPB2	4.83118
C9	4.82541
LINC00511	4.81972
TAPBP	4.81417
PSMC6	4.81078
ASCL2	4.80607
KLK6	4.79986
S100P	4.78999
DAB2	4.78925
DOCK2	4.78583
HES7	4.78145
CCR9	4.78136
PTPN3	4.76999
ITK	4.76082
SERPINI1	4.75704
CXCL13	4.75616
BICC1	4.75058
MIR186	4.75052
PSTPIP1	4.74744
C1QA	4.74597
LINC00941	4.74159
MIR103A2	4.73929
C6	4.73565
LGALS9	4.73502
GPRC5B	4.73008
IFNL1	4.72744
SLC52A3	4.72505
C8B	4.7248
PLTP	4.72396
C4BPA	4.71917
TLR10	4.71722
ANPEP	4.71483
MIR532	4.71016
PSMA3	4.70179
IQGAP1	4.6869
RNY3	4.67878
MIR208B	4.67239
SAGE1	4.67128
CASC9	4.67071
MIR216A	4.66985
ULK1	4.66293
CD63	4.6609
STK19	4.65745
DSCAM-AS1	4.65483
MIR370	4.65476
MIR223HG	4.64547
ZC3H12A	4.63964
CLEC16A	4.6365
CISD2	4.63589
MIR199A2	4.62526
CBR3-AS1	4.62252
FLG-AS1	4.61674
TREM1	4.61166
KLK1	4.60813
ALG3	4.60631
MIRLET7F1	4.60199
MSI2	4.59985
FOXD1	4.59912
LGR5	4.59859
CD5	4.59642
TRIM5	4.59302
LY6E	4.59013
MIR511	4.58276
PTGDR	4.58113
WDR36	4.57509
KLK7	4.57345
KDM4B	4.57276
MIR222HG	4.57236
TH2LCRR	4.56919
MIR9-3HG	4.56895
MIR324	4.56726
ORM1	4.56541
H2AC11	4.56164
CLCF1	4.55658
ADAM12	4.54152
BACH2	4.53713
TFF2	4.52833
LINC01234	4.52379
NALT1	4.51962
CD99	4.51516
GALNT2	4.5108
ADAMTS9-AS2	4.50873
MXD1	4.50794
LINC00261	4.50687
DLG5	4.4957
CD69	4.49321
CARD9	4.48981
PSMA1	4.48463
GTPBP4	4.47941
ARG2	4.4772
LINC00963	4.47608
MIR301A	4.4699
PMP2	4.4596
CD1D	4.45684
LAT	4.45363
IL15RA	4.45011
CCDC26	4.44563
IL27	4.43984
MIR425	4.43807
IFITM3	4.43619
MIR491	4.43304
CCL1	4.42917
DOCK11	4.42663
TOLLIP	4.42396
C1QC	4.42248
LINC00673	4.42027
MIR590	4.41916
FCER1A	4.41833
MIR33A	4.41445
MIRLET7F2	4.40577
LY86	4.40576
MIR133A1	4.39744
MIR29B2CHG	4.39573
FKBP1A	4.39368
SELPLG	4.39357
PCBP1	4.38374
NNT-AS1	4.38364
CPT1B	4.38261
HNRNPC	4.37665
MYG1	4.36296
MGME1	4.35915
CD70	4.34047
LINC00665	4.33229
KLKB1	4.33198
MITD1	4.33197
DLAT	4.33191
MYO9B	4.3319
WTAP	4.32899
PDE5A	4.32833
MIR340	4.32736
SSX3	4.32556
PSMA4	4.32412
MIR455	4.32371
MIR1-2	4.32367
BHLHE22	4.32199
DHX37	4.31898
MAL	4.31883
MIR671	4.31638
GNB4	4.30464
TNFRSF6B	4.29382
LY96	4.28716
FCAR	4.28563
RNASET2	4.28353
ATP1A1-AS1	4.28133
CTSG	4.28108
MAPKAPK3	4.28056
IFITM1	4.28044
SUMO2	4.27912
MIR543	4.27359
MAGOH	4.27039
AIM2	4.26099
HSPA2	4.25572
TP53TG1	4.24944
TIMP4	4.24932
CLEC12A	4.2432
GGH	4.24295
CCL19	4.2423
SNHG29	4.24071
RASGRP1	4.23562
FIRRE	4.23207
MIR519D	4.22431
C3AR1	4.22262
LINC00958	4.22066
ACAD11	4.2196
MIR376B	4.21383
BCL2L14	4.20229
TNFRSF18	4.19971
METTL3	4.19968
DNAJB1	4.19964
CCL15	4.19955
SCRG1	4.19103
FAP	4.1887
ULK2	4.17815
FENDRR	4.17457
MIR675	4.17431
MIR518B	4.17409
HOXB-AS3	4.16995
CTSH	4.1618
ALOX15B	4.16112
SOAT2	4.15865
MIR92B	4.15618
TRAF5	4.15558
FXYD2	4.15231
NCR3	4.14435
GAS8-AS1	4.14321
MIR493	4.13805
MIR26A2	4.13358
MIR188	4.12879
MIR487B	4.12818
MIR509-1	4.1261
MIR605	4.12513
MIR339	4.12151
CCL23	4.12008
IL20	4.11512
GAB1	4.11431
C1QB	4.11417
PSME2	4.10838
LTB	4.10703
OPN4	4.10612
CD58	4.10585
SERPINA5	4.10546
TMEM158	4.10222
SUMO3	4.08937
MIR574	4.0872
BANK1	4.08691
LBP	4.08593
AZU1	4.08485
C8A	4.08207
MIR346	4.07747
CD47	4.07401
MIR708	4.07197
EPB41L4A-AS1	4.06001
CCL24	4.05638
FDX1	4.0478
DEFA3	4.04551
PVR	4.04124
MIR501	4.03768
CCL13	4.03676
CSMD1	4.03371
PDIA3	4.02885
CLIC5	4.02637
LINGO1	4.02603
JAGN1	4.02495
AQP9	4.02019
ZNF667-AS1	4.00837
MIR301B	4.0048
ADGRE5	3.99862
KCNA3	3.99694
PCAT2	3.9963
NEIL1	3.99489
CD74	3.99281
SLC8A1	3.98865
CXCL14	3.98856
CCR4	3.98795
HEIH	3.98448
APLP2	3.97705
SLAMF1	3.9656
MFF	3.9637
TRIB1	3.95791
CXCL6	3.95194
MIR363	3.94854
SLC7A11	3.93818
H2AC12	3.93458
TMPO-AS1	3.92714
EWSAT1	3.92018
SNHG25	3.91486
NPTN-IT1	3.91436
CASC8	3.90547
MROCKI	3.89246
MUC16	3.88631
CLDN10	3.88277
PICSAR	3.87696
SCAF4	3.86933
FCAMR	3.86638
LTBR	3.86262
BNC1	3.8612
SRGN	3.85775
CALU	3.85722
MFN1	3.8543
DPYSL5	3.85141
HRH1	3.85063
MIR517A	3.84446
MSC-AS1	3.83793
GFOD3P	3.8345
APOC4-APOC2	3.83046
C1D	3.82279
CYFIP2	3.81662
C4BPB	3.81508
RBPMS	3.80904
TNFRSF25	3.80542
MIR138-1	3.80367
CBLB	3.7966
COLCA1	3.79595
PDPN	3.78288
MIA-RAB4B	3.77873
TRIB2	3.77637
MIR101-2	3.76574
MIR30C1	3.75613
KLRC1	3.74082
LY6G6D	3.74013
CCR8	3.73664
C5AR1	3.72709
EDNRB-AS1	3.72192
GATD3	3.72156
MIR582	3.71766
ZFPM2-AS1	3.71596
TSPOAP1-AS1	3.71461
COPG2IT1	3.71139
AMPH	3.70728
CLCA1	3.70609
CD226	3.70527
BPI	3.69901
AHNAK	3.69559
CD96	3.68334
PDGFD	3.6813
KLK15	3.67873
PANDAR	3.67759
DEFA5	3.67209
CCR5AS	3.6715
SFTA1P	3.66962
ENTPD1-AS1	3.66326
MIR30C2	3.663
CST4	3.66278
LINC01133	3.66047
FALEC	3.65811
MIR422A	3.65632
CTSS	3.65606
SH2D2A	3.6412
NR2F1-AS1	3.63832
VIM-AS1	3.62404
CRMA	3.62092
CARMIL2	3.61651
TMPRSS4	3.60417
XCL1	3.59479
MIR507	3.59077
ACAA1	3.58976
PRNCR1	3.58711
AKAP12	3.58303
CKMT1B	3.58081
ZNF300	3.58078
CORO1C	3.58054
S100A14	3.57947
SOCS4	3.57634
DEFB104A	3.56912
TMEM98	3.56661
HJURP	3.56151
RNY1	3.56131
MIEF1	3.5604
APCS	3.55926
BPIFA1	3.55731
LEF1-AS1	3.55291
SCG2	3.55173
S1PR1	3.54928
CGAS	3.53843
MIR765	3.53631
MIR1246	3.533
LINC01094	3.53294
PSORS1C3	3.53029
IFNL2	3.5293
LSP1	3.52449
CEACAM8	3.51369
MIR497HG	3.4993
ITGB1-DT	3.49925
MAP2K7	3.49923
CD6	3.49835
DEFB103B	3.49353
EMSY	3.48678
HSPH1	3.48217
MARCO	3.47886
ITLN1	3.47704
CMTM8	3.47433
DUSP10	3.46938
MIR539	3.4679
ELN-AS1	3.46783
AHI1-DT	3.4617
NECTIN4	3.46058
PPT2-EGFL8	3.45883
MIR486-2	3.45849
MIR18B	3.45752
FCGRT	3.45573
MIR767	3.44684
UBE2D2	3.44291
MIR365A	3.44276
HTR2B	3.44221
POC1A	3.44142
RPA3	3.42657
UPP1	3.42644
RBM17	3.42307
EGFR-AS1	3.41397
SMYD3	3.41002
ICAM2	3.40535
PANTR1	3.40041
MIR496	3.38875
PARL	3.38698
TRP-AGG2-6	3.37299
PRSS16	3.37017
TNFSF9	3.36809
ADARB2-AS1	3.36579
PTGDR2	3.3654
LINC00467	3.36091
LINC01871	3.35878
EGOT	3.34705
TNFSF8	3.343
VTCN1	3.33965
ULBP2	3.3352
ATP6V1G2	3.33081
LINP1	3.31763
MXRA5	3.31757
MSMO1	3.31734
MIR1307	3.31637
LINC00092	3.31161
RBM4	3.29595
MIR545	3.29514
ITPKC	3.29476
MIR19B2	3.28959
TSIX	3.28676
TOMM20	3.28221
KIF26B	3.27815
LPO	3.27744
LOXL1-AS1	3.27726
IL4I1	3.26836
FFAR4	3.26815
RNF31	3.26439
DEFA4	3.26411
PTPRK	3.26279
CCNDBP1	3.25737
MIR490	3.24697
LRRC32	3.24557
IFN1@	3.24115
ITGB7	3.22097
ARPC5	3.22009
PCAT7	3.21497
PFKFB2	3.2136
LGALS3BP	3.20891
CKS2	3.20757
PLVAP	3.20619
PDCD1LG2	3.20123
SERPINB3	3.19542
DNAH10OS	3.18982
LGALS8	3.18736
KLF3	3.17882
FCRL5	3.17853
MIR1299	3.17723
SCARA5	3.17471
TEN1-CDK3	3.16999
GATA6-AS1	3.16872
P4HA1	3.16711
MIR194-2	3.16255
TWF2	3.1612
SPNS2	3.15982
CLC	3.1543
CAPRIN1	3.1469
GGCT	3.13622
IGHG1	3.1309
FGL1	3.12979
ACKR2	3.12467
PDCD4-AS1	3.1239
SENP3	3.11571
MAPT-AS1	3.11479
MIR374B	3.11363
DEFB126	3.11358
IFNLR1	3.1089
IFI44L	3.1088
MCM3AP-AS1	3.106
CEP43	3.10465
USP36	3.10346
MIR4500HG	3.10014
MIR4443	3.09839
MIR365B	3.09647
MIR410	3.09506
CLCA2	3.0932
HSPA6	3.09031
TUBA1C	3.08372
MIR874	3.08041
DEFA6	3.07066
RGS1	3.06523
IDO2	3.05645
CXCR6	3.05635
NKX2-3	3.05392
FUT7	3.04803
HCG18	3.0448
MIR664A	3.04351
P2RX5-TAX1BP3	3.04172
RAB11B-AS1	3.03873
RHOV	3.03855
MIR383	3.02315
FOXCUT	3.01821
NCS1	3.01584
FGD5-AS1	3.01392
FIS1	3.01056
FCER1G	3.01
SLC2A11	3.00979
ADAM19	3.00205
MIR939	2.99879
MFAP4	2.99235
ICAM4	2.99162
STAG3L5P-PVRIG2P-PILRB	2.99073
SAA4	2.98941
MIR665	2.98789
PDIA5	2.97802
ATP1B3	2.97792
PARP9	2.97597
CSMD2	2.9689
MIR625	2.95239
MIR744	2.95151
RN7SL1	2.94659
ASAP1	2.93956
RASSF1-AS1	2.92188
P2RY11	2.92064
MIR3651	2.91751
ST8SIA6-AS1	2.91346
MIR147B	2.91299
MIR585	2.91144
MIR758	2.90876
PFKFB1	2.90834
ELK3	2.90224
TNFAIP8L2	2.90068
HCG27	2.89681
DPYD-AS1	2.8947
SNHG21	2.88908
LILRB4	2.88844
ESM1	2.88732
MIR1291	2.88567
DNALI1	2.88386
CD93	2.88258
VIL1	2.87649
IKZF2	2.87179
YTHDC2	2.8695
GBP1	2.86485
LINC01614	2.86466
RC3H1	2.86234
ICAM5	2.85603
UCK2	2.85359
LINC00324	2.85253
DCST1-AS1	2.85005
FAM83A	2.84198
RPL34-DT	2.8417
MIR766	2.83737
CLEC2B	2.83414
LINC02154	2.83406
PELI1	2.83397
SKAP1-AS2	2.83379
LINC00944	2.83281
MIR138-2	2.82431
UBASH3A	2.82107
TRL-TAG1-1	2.81966
ITGB2-AS1	2.80789
MIR4516	2.8034
LOC110121471	2.79049
C6orf58	2.78782
LINC00491	2.78422
EOLA1-DT	2.77854
ICAM3	2.77261
DNAJC9-AS1	2.76915
LINC00515	2.7687
DGUOK-AS1	2.76366
VAV2	2.7631
PCOLCE	2.76091
MIR320B2	2.76026
TPT1-AS1	2.75813
TWF1	2.74797
PTPN20	2.74558
THSD7A	2.74445
MIR124-2	2.73264
SEMA3G	2.72458
BTN3A1	2.72406
GACAT2	2.71536
MIR488	2.70445
DEFB127	2.70378
PRECSIT	2.70255
GNA12	2.69822
MIR942	2.69566
SIRPB1	2.6955
DEFB119	2.69376
FBXO5	2.68715
C8G	2.68612
SIGLEC1	2.67867
MALINC1	2.67419
LINC00861	2.67313
MIR122HG	2.67046
NFAM1	2.66818
RNH1	2.66788
OTUD6B-AS1	2.6641
MIR650	2.66249
GIMAP6	2.65961
INSRR	2.65439
MIR411	2.65385
TRU-TCA1-1	2.65121
MANCR	2.64457
GJA9-MYCBP	2.6429
WDHD1	2.6422
LRG1	2.642
PCAT19	2.64105
LINC01088	2.63902
BTN2A2	2.63871
MIR873	2.63866
LINC02446	2.63798
PLA2G4C	2.63386
TNFSF18	2.6324
DEFB118	2.62949
OLMALINC	2.61726
FAM30A	2.60527
LTB4R2	2.60285
MIR320D2	2.60137
LINC00336	2.59615
SLC25A27	2.59547
DHRS1	2.59364
MIR769	2.59209
PELATON	2.58756
LINC01833	2.58684
LINC02910	2.58422
PDLIM2	2.58263
CD84	2.58213
MIR200CHG	2.58195
MIR1269B	2.58123
MIR320C1	2.57908
DLGAP1-AS2	2.57891
SPOCK1	2.57813
DENR	2.57139
SECTM1	2.57098
MIR3194	2.56923
PCDH20	2.56643
OR10J3	2.56053
MIR105-1	2.55992
MIR4458HG	2.55958
DUSP14	2.55935
DNAJC10	2.5592
GBP2	2.55594
LINC00649	2.55107
MIR4709	2.5501
MYOM2	2.5488
IFNK	2.5486
LINC02901	2.54738
FUCA2	2.5471
ENSG00000228741	2.54618
LPAR5	2.54322
SLC12A2-DT	2.53515
ATRN	2.53268
DHX33	2.52687
LINC01503	2.52502
PI4KB	2.51734
ZNF184	2.51731
FAM13A-AS1	2.51707
MIR1306	2.51692
TRG-GCC2-6	2.51429
NLRX1	2.50739
RNU1-1	2.50571
IRAK2	2.50236
MT-TL2	2.50079
CMTM6	2.49493
MIR520A	2.48358
H1-10-AS1	2.48316
FCN1	2.47742
MIR653	2.47432
SREBF2-AS1	2.47381
PAK5	2.47123
MIR548D1	2.47001
GPRASP1	2.46777
TRAM1	2.46462
LINC00857	2.46419
TRX-CAT1-2	2.46256
LINC00426	2.45985
ATP2B1-AS1	2.45806
CEP72	2.45736
CD300C	2.45202
ATG4B	2.45
SENP6	2.44616
ZNF582-DT	2.44594
USP17L24	2.43276
LY6G5B	2.43201
RGS12	2.43061
MMP26	2.43001
SOBP	2.4294
MIR576	2.42878
TMCO6	2.42816
CLEC2D	2.41994
EIF3J-DT	2.41844
NUSAP1	2.4171
BTN3A2	2.41612
LY6G6C	2.41172
IL17C	2.40745
RBM5-AS1	2.40538
LINC00968	2.3969
RB1-DT	2.39684
MIR589	2.39462
MIR4772	2.38793
SHCBP1	2.38694
USP17L29	2.38546
NRBF2	2.37584
HAGLROS	2.37063
DLGAP1-AS1	2.36885
USP17L2	2.36599
USP17L27	2.36417
USP17L28	2.36417
SLC17A3	2.36315
MIR1304	2.35571
GLCE	2.35299
USP17L25	2.35228
USP17L30	2.35228
USP17L26	2.35228
MIR4485	2.3461
CD180	2.34405
KCNK15-AS1	2.34076
KLRA1P	2.33748
SILC1	2.33709
LAIR2	2.33265
TRP-TGG3-1	2.33121
HIF1A-AS3	2.32825
PXK	2.31954
DEF6	2.318
ZNF433-AS1	2.30899
TRG-TCC1-1	2.30345
MIR3065	2.29894
MIR4284	2.29819
SSTR5-AS1	2.29813
OMA1	2.2932
MYLK-AS1	2.29026
MIR1260A	2.28887
SLC7A6	2.28746
SH3GLB1	2.28453
FLVCR1-DT	2.28355
PANX2	2.28228
VSIR	2.2803
LINC01232	2.27563
MIR1197	2.2756
MIR517B	2.2687
MIR761	2.26825
EFCAB13-DT	2.26776
THEMIS	2.26614
EPIST	2.26607
IGHA1	2.26554
LINC00205	2.26433
GINS4	2.26412
P2RY6	2.262
ICOSLG	2.257
MIR3652	2.25529
MIR1290	2.2511
LINC00632	2.2497
HHLA2	2.24952
TPPP3	2.24801
SLC17A1	2.24171
SNX20	2.23874
TTTY15	2.23822
GABPB1-AS1	2.23813
MIR592	2.23293
MIR651	2.23264
FAM167A	2.23244
MIR3619	2.22655
LINC01150	2.22568
TSBP1-AS1	2.22369
TIGIT	2.22293
CEBPA-DT	2.21505
MAMDC2-AS1	2.21235
NR2F2-AS1	2.20516
NIFK	2.20369
ARHGAP19-SLIT1	2.20167
IGHG2	2.19868
SNORD25	2.19755
FAM99A	2.19743
LENG8	2.19294
LINC03122	2.19271
LINC01152	2.19141
MIR4538	2.19086
NXPH1	2.1886
PGLYRP1	2.18296
USP17L3	2.1824
IL22RA2	2.18027
MIR1908	2.1797
P2RY13	2.17766
MIR1228	2.17544
UBE2O	2.17233
RAVER1	2.16427
ZNF76	2.1629
LOC105372441	2.15988
MIR12136	2.15883
ARHGAP21	2.15456
MIR4537	2.15083
MIR920	2.14508
ENSG00000243902	2.14293
PURPL	2.14126
GPR174	2.13821
TRG-CCC2-2	2.13653
MIR4458	2.13377
MIR1297	2.13356
LINC00987	2.12837
MIR581	2.12631
GAS6-DT	2.12445
STATH	2.12128
MTRNR2L8	2.11034
MIR219A2	2.10968
LINC02454	2.10836
DPP10-AS1	2.10808
LINC02870	2.10072
MIR941-4	2.09834
TMEM161B-DT	2.09701
PNMA2	2.09665
MIR579	2.09614
AGPAT4-IT1	2.09562
MIR4492	2.08936
MIR376A2	2.08933
ILF3-DT	2.08866
MIR1269A	2.08316
LINC01605	2.08285
APCDD1L-DT	2.08036
TNFAIP8	2.07817
TRG-GCC3-1	2.06772
MIR1202	2.06485
MIR1285-1	2.06444
HLA-S	2.06297
MPZL3	2.05747
MIR664B	2.05342
ERGIC3	2.05022
GPR35	2.04918
MIR3145	2.04848
GRASLND	2.04254
GPR108	2.04109
PILRA	2.03717
MIR518E	2.03469
PRR34-AS1	2.0324
LINC00900	2.02807
TTC28-AS1	2.02739
LINC00310	2.02465
PGM5-AS1	2.02458
WSPAR	2.02393
MIR1204	2.02384
NIFK-AS1	2.01997
MIR105-2	2.01801
LINC01063	2.01572
LINC00886	2.01248
SLFN11	2.01018
LINC00221	2.00664
RNY4	2.00607
ATP2C2	2.00478
THUMPD3-AS1	2.00015
CDHR3	1.9955
RAMP2-AS1	1.99344
LINC00578	1.99217
NPM3	1.99203
LINC02694	1.99005
SNORA75	1.98901
FLJ16779	1.98826
KCNMB2-AS1	1.98521
LINC00707	1.98169
LINC02474	1.97911
RBM25	1.97391
CXCL17	1.96984
ROR1-AS1	1.96923
LINC02525	1.96893
ATG10	1.96699
NT5C1A	1.96617
MYOSLID	1.9591
HCG9	1.95825
COMETT	1.95759
MIR548B	1.95069
MIR3660	1.9497
MIR4664	1.94614
ANKRD55	1.94077
PRR7-AS1	1.93927
PRR34	1.93878
MIR1181	1.93315
MIR3609	1.92659
PAXIP1-DT	1.92059
CARINH	1.91427
NAAA	1.91011
USP17L13	1.90789
USP17L12	1.90509
MIR3913-2	1.90323
USP17L7	1.89205
MIR5694	1.89187
TRIM62	1.89115
PHRF1	1.89065
MIR1973	1.88911
MIR3677	1.88875
TAPT1-AS1	1.88661
MIR1229	1.88366
USP17L19	1.88027
USP17L21	1.88027
HOXC-AS3	1.87947
USP17L5	1.87851
MIR3180-2	1.87711
IL10RB-DT	1.87668
LINC00115	1.86898
CELF6	1.86777
LIFR-AS1	1.86384
MAFTRR	1.86322
USP17L18	1.8619
USP17L17	1.85912
USP17L20	1.85912
USP17L11	1.85912
USP17L6P	1.85511
USP17L1	1.85503
USP17L4	1.85503
USP17L8	1.85503
FOXJ2	1.85436
PRMT9	1.85202
APRG1	1.84998
ADAP1	1.84697
YTHDF1	1.84606
MIR1247	1.84187
LINC00539	1.84125
IQGAP3	1.83821
FAM24B-CUZD1	1.83705
CECR7	1.83515
CTBP1-AS	1.83455
FCGBP	1.83319
MIR937	1.831
PRH1-PRR4	1.8285
MIR643	1.82427
ZNF496-DT	1.82384
MIR3178	1.81929
HLA-F-AS1	1.81735
BDH2	1.8168
LINC02906	1.81341
PXN-AS1	1.81225
IGHA2	1.81221
USP17L10	1.8081
EPIC1	1.80757
MIR4686	1.80505
HOXB-AS2	1.80311
SWINGN	1.80172
DOCK8-AS1	1.79996
USP17L22	1.79975
MIR634	1.79609
MIR6130	1.79258
LINC01436	1.7859
USP17L15	1.78383
SEC24B-AS1	1.78347
TRBV11-2	1.77981
SLC5A11	1.77935
LINC00242	1.77808
SPACA6-AS1	1.77323
WDFY3-AS2	1.77312
PRKAG2-AS1	1.76808
ACAP1	1.76485
TM4SF18	1.76056
LINC01090	1.75779
IRAG1-AS1	1.75187
LY6G6E	1.74515
MIR1914	1.743
LY6G5C	1.74272
LINC01638	1.74064
LINC00106	1.73823
MIR5195	1.73334
LINC01082	1.73167
OBI1-AS1	1.73076
HOXB-AS1	1.72909
PRKCQ-AS1	1.72232
ATP2A1-AS1	1.71742
MIR548E	1.71376
MIR3150B	1.71084
PHOSPHO1	1.70041
MDS2	1.69646
LINC01679	1.69567
LINC00671	1.69508
LINC01564	1.69248
MIR621	1.68982
DOK3	1.6884
PCBP2-OT1	1.6829
LINC00589	1.68149
MIR6780A	1.68029
WDFY4	1.67851
SNORD3A	1.67727
CNNM3	1.6672
RNU4-2	1.66621
LINC01579	1.66313
MIR3180-5	1.66072
GAS6-AS1	1.66004
MIR4530	1.65916
LINC01206	1.65851
NAMPT-AS1	1.65368
INPP5B-AS1	1.65368
MIR548A2	1.644
MIR3928	1.64035
[truncated: 335 more rows]
