# Supplementary material for: Immune-related gene characterization and biological mechanisms in major depressive disorder revealed based on transcriptomics and network pharmacology
Source: Front Psychiatry. 2024 Dec 6;15:1485957. doi: 10.3389/fpsyt.2024.1485957 (PMC11659238; doi:10.3389/fpsyt.2024.1485957)
Supplement: Supplementary file 1 [file Supplementaryfile1.zip › Supplementary Table 2.XLSX]

## Sheet: Sheet1
Table S2: Differentially expressed genes in MDD patients.
Gene names	log2FC	P-Value	Regulated
FAM3B	-0.559426	0.00287372	Down-Regulated
GZMK	-0.363105	4.69103e-06	Down-Regulated
ERAP2	-0.353367	7.07537e-05	Down-Regulated
TNFRSF17	-0.353011	0.0111613	Down-Regulated
A2M-AS1	-0.344803	0.000122978	Down-Regulated
LRRN3	-0.321668	0.0253012	Down-Regulated
KLRG1	-0.318419	0.000214603	Down-Regulated
HLA-DQA1	-0.31506	0.0343437	Down-Regulated
FAM226A	-0.31343	0.000361034	Down-Regulated
DSC1	-0.302191	0.0121953	Down-Regulated
ABCD2	-0.298257	0.000103567	Down-Regulated
HLA-DQB1	-0.286795	0.015596	Down-Regulated
AKR1C3	-0.280568	0.0348202	Down-Regulated
TUBE1	-0.279763	0.000179219	Down-Regulated
KCNA3	-0.277367	0.000159717	Down-Regulated
FAM118A	-0.275932	0.0100848	Down-Regulated
TRAV8-3	-0.27494	3.33586e-05	Down-Regulated
NSG1	-0.274711	0.00036055	Down-Regulated
MS4A1	-0.272509	0.00209683	Down-Regulated
LOC389834	-0.268606	0.00158639	Down-Regulated
PYHIN1	-0.267006	0.000225867	Down-Regulated
LYSMD3	-0.263312	0.0294173	Down-Regulated
SPINK2	-0.262485	6.61772e-05	Down-Regulated
NOG	-0.261622	0.00528329	Down-Regulated
VSIG1	-0.259905	0.000435974	Down-Regulated
NELL2	-0.257704	0.00447703	Down-Regulated
LOC100129917	-0.256826	0.00154933	Down-Regulated
GPR174	-0.252266	0.000718752	Down-Regulated
BMS1P2	-0.250272	0.00374469	Down-Regulated
BTLA	-0.250061	0.00154804	Down-Regulated
CENPK	-0.247062	0.025463	Down-Regulated
GPR18	-0.245544	1.83747e-06	Down-Regulated
TAFA1	-0.245012	0.0154207	Down-Regulated
SERPINF1	-0.244373	0.0114103	Down-Regulated
GPRASP1	-0.243535	0.0361883	Down-Regulated
GPR183	-0.243517	0.00324741	Down-Regulated
CHRM3-AS2	-0.243484	0.0154351	Down-Regulated
BANK1	-0.242911	0.00864137	Down-Regulated
FAM169A	-0.242438	0.00298803	Down-Regulated
RPS3A	-0.240792	0.00142508	Down-Regulated
TRAT1	-0.240126	0.00415566	Down-Regulated
GSTM2	-0.239635	0.0328686	Down-Regulated
ZNF571	-0.237542	0.00123464	Down-Regulated
TMEM267	-0.235189	0.000861786	Down-Regulated
RHOH	-0.234581	0.000135039	Down-Regulated
IL7R	-0.233878	3.59751e-06	Down-Regulated
IGHD	-0.233319	0.0312558	Down-Regulated
TGFBR3	-0.232358	0.0014748	Down-Regulated
ZNF514	-0.231611	0.00276247	Down-Regulated
SYTL2	-0.229784	0.00477601	Down-Regulated
PLEKHA1	-0.229286	0.000309132	Down-Regulated
ZNF37BP	-0.228935	8.84422e-07	Down-Regulated
CD3G	-0.228929	0.000109415	Down-Regulated
THEM4	-0.228659	7.20027e-05	Down-Regulated
HAUS3	-0.228391	0.012336	Down-Regulated
EBF1	-0.226922	0.00815712	Down-Regulated
STAP1	-0.226469	0.00511305	Down-Regulated
JCHAIN	-0.223614	0.0476264	Down-Regulated
BDH2	-0.223419	0.000522065	Down-Regulated
LINC002481	-0.223156	0.00272111	Down-Regulated
FCRL3	-0.222399	0.00214662	Down-Regulated
CHAC2	-0.222358	0.0110477	Down-Regulated
ZNF566	-0.222077	0.00141871	Down-Regulated
CD83	-0.221415	0.00273119	Down-Regulated
FCRLA	-0.220991	0.0187783	Down-Regulated
NMT2	-0.220062	0.000177002	Down-Regulated
NR1D2	-0.219992	0.000912013	Down-Regulated
RPL9	-0.219577	0.000107284	Down-Regulated
TC2N	-0.219262	0.00435016	Down-Regulated
TIGIT	-0.219159	0.00547152	Down-Regulated
PRKCQ-AS1	-0.219057	0.000315753	Down-Regulated
KIF11	-0.218527	0.0160676	Down-Regulated
CCR9	-0.217639	0.00446819	Down-Regulated
LOC153684	-0.216294	1.76191e-05	Down-Regulated
GPR171	-0.216168	0.000140653	Down-Regulated
CAMK4	-0.215684	0.00027295	Down-Regulated
PRIM1	-0.215421	0.00140113	Down-Regulated
LINC00926	-0.215223	0.0111613	Down-Regulated
ICOS	-0.21507	0.00844047	Down-Regulated
HOOK1	-0.212726	0.000832791	Down-Regulated
PHOSPHO2	-0.212032	0.00202915	Down-Regulated
PMS2P5	-0.211901	0.00973894	Down-Regulated
SH2D1A	-0.211299	0.000160569	Down-Regulated
CCR7	-0.210954	0.0143431	Down-Regulated
TSPAN13	-0.209131	0.0367547	Down-Regulated
TBC1D4	-0.208921	0.00617605	Down-Regulated
THEMIS	-0.208535	0.0386296	Down-Regulated
PRKACB	-0.208134	0.000949374	Down-Regulated
ACVR1C	-0.208106	0.0156073	Down-Regulated
IKZF3	-0.207428	0.000132816	Down-Regulated
PARM1	-0.207261	0.000944179	Down-Regulated
LOC728613	-0.207249	0.00122518	Down-Regulated
PPP1R17	-0.206781	0.0219842	Down-Regulated
KLF12	-0.20638	3.47062e-06	Down-Regulated
MEST	-0.205652	0.0276288	Down-Regulated
LINC00996	-0.20553	0.0447493	Down-Regulated
FUT8	-0.204127	0.00201214	Down-Regulated
C12orf29	-0.204117	0.00645175	Down-Regulated
BTBD11	-0.202763	0.00309186	Down-Regulated
SCML1	-0.202592	0.00167476	Down-Regulated
FGF9	-0.202468	0.000249848	Down-Regulated
DPP4	-0.202461	0.00063977	Down-Regulated
PTPRK	-0.202368	0.0111326	Down-Regulated
LY9	-0.20173	6.13613e-05	Down-Regulated
CLEC1B	0.20196	0.0130743	Up-Regulated
FES	0.202184	0.0176384	Up-Regulated
LRRC6	0.202715	0.0256629	Up-Regulated
ABHD3	0.203072	0.0337019	Up-Regulated
CYP1B1	0.203182	0.00273947	Up-Regulated
C3AR1	0.203329	0.00581378	Up-Regulated
PFKFB2	0.203514	1.14499e-06	Up-Regulated
B3GNT8	0.20364	0.000380097	Up-Regulated
CFP	0.20395	0.0189277	Up-Regulated
CKAP4	0.204015	2.01677e-06	Up-Regulated
ADM	0.204188	0.00702984	Up-Regulated
CLEC4E	0.204234	0.00138529	Up-Regulated
TCN2	0.204982	0.00296436	Up-Regulated
CDA	0.20552	0.0403051	Up-Regulated
CYSTM1	0.205851	0.0187882	Up-Regulated
DYSF	0.205886	0.00422843	Up-Regulated
TLR2	0.206094	0.00142517	Up-Regulated
LINC00622	0.20631	0.0286261	Up-Regulated
SMIM3	0.206365	0.000800325	Up-Regulated
PLAUR	0.206754	0.0191391	Up-Regulated
SLC22A1	0.207286	0.00854446	Up-Regulated
LRFN1	0.207385	0.000855755	Up-Regulated
KREMEN1	0.207487	6.97815e-05	Up-Regulated
SLC5A9	0.208258	0.00125363	Up-Regulated
KLHDC8B	0.208834	0.0208867	Up-Regulated
APCDD1	0.209547	4.17758e-06	Up-Regulated
LRRC4	0.210029	0.0192756	Up-Regulated
KLHL2	0.210768	0.0182937	Up-Regulated
PLOD2	0.211092	0.0035988	Up-Regulated
PRRG4	0.211479	0.00430546	Up-Regulated
PADI4	0.212053	0.00181298	Up-Regulated
PGM5	0.212619	0.000734939	Up-Regulated
SHKBP1	0.212722	0.00261414	Up-Regulated
MGST1	0.213177	9.43946e-06	Up-Regulated
MCTP1	0.213515	0.0073768	Up-Regulated
ABCC2	0.213763	0.00043155	Up-Regulated
LHFPL2	0.21383	0.000195836	Up-Regulated
CYBRD1	0.213999	0.00403824	Up-Regulated
NPW	0.215757	0.00221981	Up-Regulated
NDST1	0.216095	5.39034e-05	Up-Regulated
SIRPD	0.216399	0.00176085	Up-Regulated
BMX	0.217009	0.0140861	Up-Regulated
HECW2	0.217103	0.00130535	Up-Regulated
ZNF467	0.21743	0.0099124	Up-Regulated
NME8	0.219117	0.014405	Up-Regulated
RBP7	0.219399	0.00692634	Up-Regulated
ATP8B4	0.220099	0.0108624	Up-Regulated
WLS	0.221253	0.0181809	Up-Regulated
HSD3B7	0.222811	0.00106398	Up-Regulated
IL1R1	0.224644	0.000988578	Up-Regulated
CNTNAP3	0.225152	0.020364	Up-Regulated
TSPO	0.225514	0.00684349	Up-Regulated
AOC1	0.227149	0.0495356	Up-Regulated
MGAM	0.227716	0.00288049	Up-Regulated
RSPH9	0.228718	0.000940452	Up-Regulated
GRINA	0.229253	0.00366147	Up-Regulated
TMEM170B	0.229366	0.0440356	Up-Regulated
SIAH2	0.229964	0.00136213	Up-Regulated
NFIL3	0.230031	0.0120542	Up-Regulated
LRG1	0.230157	0.0334057	Up-Regulated
NRG1	0.230727	0.000137463	Up-Regulated
SLC22A15	0.231108	0.00261854	Up-Regulated
BLVRB	0.231196	0.0115443	Up-Regulated
MAFG	0.232267	1.01488e-07	Up-Regulated
RAB13	0.232431	0.000975723	Up-Regulated
ATP6AP1	0.233205	0.00627378	Up-Regulated
TM6SF1	0.23341	0.000334911	Up-Regulated
KCNE1	0.233665	1.54042e-05	Up-Regulated
NCEH1	0.234124	0.0159851	Up-Regulated
REPS2	0.234237	0.000587608	Up-Regulated
SRXN1	0.234614	0.00431244	Up-Regulated
SLC22A4	0.235546	0.00182638	Up-Regulated
MARCO	0.23561	0.00250902	Up-Regulated
LTB4R	0.237058	2.39104e-05	Up-Regulated
LRMDA	0.238793	0.000659078	Up-Regulated
MPP1	0.241667	0.000428254	Up-Regulated
IL18RAP	0.243506	0.0236774	Up-Regulated
VSIG4	0.243583	0.00219556	Up-Regulated
ANO10	0.243638	0.000301099	Up-Regulated
SERPINB2	0.244917	0.0194253	Up-Regulated
SHTN1	0.246025	0.00847771	Up-Regulated
CD163	0.247134	0.000246928	Up-Regulated
KIAA0319	0.248278	0.000153996	Up-Regulated
MCEMP1	0.248747	0.00521951	Up-Regulated
TNFSF13	0.24944	2.43995e-05	Up-Regulated
ELANE	0.24971	0.0184574	Up-Regulated
VSTM1	0.249767	0.0231413	Up-Regulated
GRN	0.251758	0.0137742	Up-Regulated
LILRA5	0.252535	0.0145553	Up-Regulated
IL18R1	0.253237	0.00311619	Up-Regulated
ANG	0.253443	0.0146572	Up-Regulated
CLEC4D	0.253632	0.0123588	Up-Regulated
CSTA	0.25483	0.00327156	Up-Regulated
TNFAIP6	0.256042	0.0203782	Up-Regulated
CEBPA	0.256114	2.6868e-05	Up-Regulated
CA4	0.258039	0.00622083	Up-Regulated
CYP27A1	0.258086	0.00479193	Up-Regulated
GADD45A	0.25919	0.000292471	Up-Regulated
CEACAM4	0.260212	0.003519	Up-Regulated
RNASE2	0.261998	0.0346594	Up-Regulated
ALAS2	0.26547	0.00400659	Up-Regulated
CLEC12B	0.268416	0.0144307	Up-Regulated
PLBD1	0.268562	4.80024e-06	Up-Regulated
CAPNS2	0.269195	1.10245e-05	Up-Regulated
ECHDC3	0.27016	0.00258337	Up-Regulated
IL1R2	0.271787	0.00144606	Up-Regulated
PVALB	0.274406	0.0244406	Up-Regulated
ASGR2	0.275768	0.00104356	Up-Regulated
GMPR	0.276504	0.0195482	Up-Regulated
FKBP9	0.280853	0.000632666	Up-Regulated
IFI27	0.280939	0.047297	Up-Regulated
ARG1	0.281556	0.000485866	Up-Regulated
F5	0.282757	0.000360614	Up-Regulated
ADORA3	0.283221	0.00027914	Up-Regulated
INSC	0.283405	0.0100358	Up-Regulated
SLC26A8	0.285384	0.0184645	Up-Regulated
SIPA1L2	0.288641	7.81957e-05	Up-Regulated
DSC2	0.291514	0.00126402	Up-Regulated
OSCAR	0.291986	0.0031463	Up-Regulated
CLEC5A	0.29382	0.00382948	Up-Regulated
TMEM176B	0.294436	0.0258059	Up-Regulated
TMEM121B	0.296943	5.47667e-05	Up-Regulated
CES1	0.297103	0.00483831	Up-Regulated
IRAK3	0.300185	1.02686e-05	Up-Regulated
TSHZ3	0.301514	2.60688e-06	Up-Regulated
RNASE3	0.306075	0.0239315	Up-Regulated
TGM3	0.308621	0.00950828	Up-Regulated
ANKRD22	0.314349	0.00419784	Up-Regulated
ORM1	0.315509	0.0107633	Up-Regulated
CAMP	0.315864	0.00252293	Up-Regulated
SLPI	0.317386	0.00879493	Up-Regulated
GRB10	0.31922	8.98839e-06	Up-Regulated
OLAH	0.323684	0.00027825	Up-Regulated
PTX3	0.324712	0.00335732	Up-Regulated
PGLYRP1	0.328115	0.00184975	Up-Regulated
VNN1	0.339109	0.00329707	Up-Regulated
TPST1	0.33977	0.000141751	Up-Regulated
TMEM45A	0.340363	0.00178255	Up-Regulated
S100A12	0.356332	3.87385e-05	Up-Regulated
RETN	0.359345	6.20868e-06	Up-Regulated
TCN1	0.37281	0.00100083	Up-Regulated
TNNT1	0.393791	0.000300269	Up-Regulated
PF4V1	0.403007	0.0223533	Up-Regulated
HP	0.410089	7.60063e-05	Up-Regulated
MMP9	0.414399	0.000642387	Up-Regulated
BPI	0.417611	0.00661237	Up-Regulated
TMEM176A	0.421602	0.0390011	Up-Regulated
S100P	0.434636	0.0112784	Up-Regulated
CEACAM6	0.458687	0.00165172	Up-Regulated
TDRD9	0.472038	2.53651e-06	Up-Regulated
CRISP3	0.487762	0.00125037	Up-Regulated
CD177	0.512178	0.00351693	Up-Regulated
DEFA4	0.514485	0.00990522	Up-Regulated
MMP8	0.536576	0.000124363	Up-Regulated
LTF	0.549384	0.00357525	Up-Regulated
LCN2	0.567002	0.00265175	Up-Regulated
CEACAM8	0.613733	0.00174037	Up-Regulated
FOLR3	0.661623	0.000717855	Up-Regulated
OLFM4	0.805114	0.00130517	Up-Regulated
