# Supplementary material for: Immune-related gene characterization and biological mechanisms in major depressive disorder revealed based on transcriptomics and network pharmacology
Source: Front Psychiatry. 2024 Dec 6;15:1485957. doi: 10.3389/fpsyt.2024.1485957 (PMC11659238; doi:10.3389/fpsyt.2024.1485957)
Supplement: Supplementary file 1 [file Supplementaryfile1.zip › Supplementary Table 3.XLSX]

## Sheet: Sheet1
Table S3: List of WGCNA module genes.
Gene	dynamicModule	mergeModule
A2M	turquoise	grey60
A2M-AS1	yellow	grey60
A2MP1	turquoise	grey60
A4GALT	green	royalblue
AAAS	turquoise	grey60
AACS	blue	grey60
AARS	blue	grey60
AARS2	blue	grey60
AARSD1	blue	grey60
AASDH	brown	black
AASDHPPT	lightgreen	black
AASS	turquoise	grey60
AATBC	turquoise	grey60
AATF	turquoise	grey60
AATK	lightyellow	lightyellow
ABAT	yellow	grey60
ABCA1	purple	black
ABCA13	yellow	grey60
ABCA17P	grey	grey
ABCA5	lightgreen	black
ABCA7	turquoise	grey60
ABCB1	pink	black
ABCB10	brown	black
ABCB4	darkred	darkred
ABCB5	blue	grey60
ABCB8	turquoise	grey60
ABCC10	blue	grey60
ABCC13	greenyellow	darkgrey
ABCC2	turquoise	grey60
ABCC3	midnightblue	midnightblue
ABCC4	greenyellow	darkgrey
ABCC5	blue	grey60
ABCC8	green	royalblue
ABCD1	turquoise	grey60
ABCD2	brown	black
ABCD3	brown	black
ABCD4	blue	grey60
ABCE1	lightgreen	black
ABCF1	blue	grey60
ABCF2	blue	grey60
ABCF3	turquoise	grey60
ABCG1	darkturquoise	darkturquoise
ABCG2	greenyellow	darkgrey
ABCG4	green	royalblue
ABCG5	blue	grey60
ABHD10	brown	black
ABHD12	turquoise	grey60
ABHD12B	blue	grey60
ABHD13	brown	black
ABHD14A	turquoise	grey60
ABHD14B	blue	grey60
ABHD15	darkgreen	grey60
ABHD17A	turquoise	grey60
ABHD17C	brown	black
ABHD2	yellow	grey60
ABHD3	black	black
ABHD4	yellow	grey60
ABHD5	saddlebrown	darkturquoise
ABI3	turquoise	grey60
ABITRAM	white	cyan
ABLIM1	yellow	grey60
ABLIM3	midnightblue	midnightblue
ABR	yellow	grey60
ABRACL	blue	grey60
ABRAXAS1	brown	black
ABT1	blue	grey60
ABTB1	yellow	grey60
ACAA1	yellow	grey60
ACAD11	blue	grey60
ACAD8	blue	grey60
ACADM	brown	black
ACADSB	salmon	black
ACADVL	turquoise	grey60
ACAP1	turquoise	grey60
ACAT1	turquoise	grey60
ACAT2	grey60	grey60
ACBD6	turquoise	grey60
ACCS	turquoise	grey60
ACD	turquoise	grey60
ACER3	black	black
ACKR1	red	royalblue
ACKR2	blue	grey60
ACKR4	grey	grey
ACLY	turquoise	grey60
ACO2	turquoise	grey60
ACOT12	turquoise	grey60
ACOT13	white	cyan
ACOT4	blue	grey60
ACOT6	red	royalblue
ACOT7	turquoise	grey60
ACP2	turquoise	grey60
ACP5	turquoise	grey60
ACP6	blue	grey60
ACPP	yellow	grey60
ACRBP	yellow	grey60
ACSBG1	brown	black
ACSBG2	turquoise	grey60
ACSF2	turquoise	grey60
ACSL1	lightcyan	cyan
ACSL3	black	black
ACSL4	blue	grey60
ACSL6	pink	black
ACSM1	red	royalblue
ACSM3	blue	grey60
ACSS2	pink	black
ACSS3	blue	grey60
ACTA1	magenta	black
ACTA2	turquoise	grey60
ACTC1	red	royalblue
ACTL6A	green	royalblue
ACTL7A	red	royalblue
ACTL8	green	royalblue
ACTN4	yellow	grey60
ACTR1B	turquoise	grey60
ACTR3BP2	blue	grey60
ACTR3C	grey	grey
ACTR6	brown	black
ACVR1	brown	black
ACVR1C	pink	black
ACVR2B-AS1	blue	grey60
ACVRL1	brown	black
ACYP1	red	royalblue
ADA	blue	grey60
ADAD2	green	royalblue
ADAM10	black	black
ADAM12	grey	grey
ADAM1A	brown	black
ADAM21	turquoise	grey60
ADAM23	brown	black
ADAM28	darkred	darkred
ADAM32	blue	grey60
ADAM33	blue	grey60
ADAM6	blue	grey60
ADAM7	blue	grey60
ADAM8	yellow	grey60
ADAM9	purple	black
ADAMDEC1	turquoise	grey60
ADAMTS1	grey	grey
ADAMTS10	brown	black
ADAMTS12	green	royalblue
ADAMTS16	green	royalblue
ADAMTS17	blue	grey60
ADAMTS2	blue	grey60
ADAMTS5	black	black
ADAMTSL4	yellow	grey60
ADAP1	pink	black
ADAP2	brown	black
ADARB2	brown	black
ADAT1	turquoise	grey60
ADAT2	darkgreen	grey60
ADCK1	turquoise	grey60
ADCK2	blue	grey60
ADCY10	blue	grey60
ADCY10P1	turquoise	grey60
ADCY4	yellow	grey60
ADCY6	green	royalblue
ADCYAP1R1	blue	grey60
ADGRA1	red	royalblue
ADGRA2	turquoise	grey60
ADGRB1	green	royalblue
ADGRD1	black	black
ADGRD2	brown	black
ADGRE1	turquoise	grey60
ADGRE2	lightcyan	cyan
ADGRE3	yellow	grey60
ADGRE5	yellow	grey60
ADGRG1	blue	grey60
ADGRG3	yellow	grey60
ADGRG4	red	royalblue
ADGRL1	skyblue	skyblue
ADGRV1	darkgreen	grey60
ADH5	pink	black
ADHFE1	blue	grey60
ADIPOQ	blue	grey60
ADIPOR1	greenyellow	darkgrey
ADIRF	green	royalblue
ADIRF-AS1	black	black
ADM	saddlebrown	darkturquoise
ADM5	brown	black
ADO	salmon	black
ADORA2A	red	royalblue
ADORA2B	turquoise	grey60
ADORA3	brown	black
ADPRHL2	turquoise	grey60
ADPRM	blue	grey60
ADRA1D	brown	black
ADRA2A	midnightblue	midnightblue
ADRA2B	green	royalblue
ADRA2C	green	royalblue
ADRB1	grey	grey
ADRB2	turquoise	grey60
ADRM1	turquoise	grey60
ADSL	blue	grey60
ADTRP	brown	black
AEBP1	turquoise	grey60
AEBP2	salmon	black
AFAP1	grey	grey
AFAP1-AS1	brown	black
AFAP1L2	turquoise	grey60
AFF1	blue	grey60
AFG3L2	blue	grey60
AGA	green	royalblue
AGAP2-AS1	red	royalblue
AGBL2	blue	grey60
AGER	yellow	grey60
AGGF1	tan	black
AGL	brown	black
AGO4	saddlebrown	darkturquoise
AGPAT1	turquoise	grey60
AGPAT4	blue	grey60
AGPAT4-IT1	black	black
AGPAT5	salmon	black
AGPS	brown	black
AGTPBP1	purple	black
AGTR1	blue	grey60
AGTRAP	yellow	grey60
AHCTF1	black	black
AHCY	turquoise	grey60
AHCYL2	blue	grey60
AHNAK2	black	black
AHR	black	black
AHRR	grey	grey
AHSA1	turquoise	grey60
AHSA2P	pink	black
AHSG	green	royalblue
AHSP	greenyellow	darkgrey
AIDA	tan	black
AIF1	yellow	grey60
AIFM3	turquoise	grey60
AIM2	orange	orange
AIP	turquoise	grey60
AIPL1	green	royalblue
AJM1	brown	black
AK3	brown	black
AK5	blue	grey60
AK6	pink	black
AKAP11	salmon	black
AKAP12	brown	black
AKAP2	darkred	darkred
AKR1A1	turquoise	grey60
AKR1C2	blue	grey60
AKR1C3	blue	grey60
AKR7A2	turquoise	grey60
AKR7A3	turquoise	grey60
AKT1S1	darkgrey	darkgrey
AKT3	yellow	grey60
ALAD	turquoise	grey60
ALAS1	yellow	grey60
ALAS2	greenyellow	darkgrey
ALCAM	black	black
ALDH1A1	turquoise	grey60
ALDH1L1	green	royalblue
ALDH2	turquoise	grey60
ALDH3A1	green	royalblue
ALDH5A1	greenyellow	darkgrey
ALDH8A1	blue	grey60
ALDOA	yellow	grey60
ALDOAP2	blue	grey60
ALDOC	turquoise	grey60
ALG1	turquoise	grey60
ALG11	brown	black
ALG13	lightgreen	black
ALG14	blue	grey60
ALG6	brown	black
ALG9	blue	grey60
ALK	blue	grey60
ALKAL2	grey	grey
ALKBH2	blue	grey60
ALKBH3	grey60	grey60
ALKBH3-AS1	blue	grey60
ALKBH4	turquoise	grey60
ALKBH6	turquoise	grey60
ALKBH8	brown	black
ALLC	green	royalblue
ALMS1	blue	grey60
ALMS1P1	turquoise	grey60
ALOX12	midnightblue	midnightblue
ALOX12P2	red	royalblue
ALOX15	brown	black
ALOX5	yellow	grey60
ALOX5AP	yellow	grey60
ALPK1	saddlebrown	darkturquoise
ALPK3	brown	black
ALPL	yellow	grey60
ALYREF	turquoise	grey60
AMBN	blue	grey60
AMDHD1	blue	grey60
AMER3	green	royalblue
AMFR	blue	grey60
AMH	brown	black
AMHR2	green	royalblue
AMIGO1	blue	grey60
AMIGO2	pink	black
AMMECR1L	brown	black
AMN1	tan	black
AMOT	turquoise	grey60
AMOTL2	red	royalblue
AMPD2	yellow	grey60
AMPH	brown	black
AMT	blue	grey60
ANAPC1	grey60	grey60
ANAPC10	pink	black
ANAPC15	turquoise	grey60
ANAPC7	blue	grey60
ANG	turquoise	grey60
ANGEL2	brown	black
ANGPT1	blue	grey60
ANGPT4	brown	black
ANGPTL7	blue	grey60
ANK1	greenyellow	darkgrey
ANK3	yellow	grey60
ANKDD1A	grey	grey
ANKHD1	blue	grey60
ANKIB1	lightgreen	black
ANKLE1	grey	grey
ANKMY2	pink	black
ANKRA2	brown	black
ANKRD10-IT1	turquoise	grey60
ANKRD12	brown	black
ANKRD13A	blue	grey60
ANKRD13B	brown	black
ANKRD13C	magenta	black
ANKRD19P	turquoise	grey60
ANKRD2	brown	black
ANKRD20A11P	turquoise	grey60
ANKRD20A5P	magenta	black
ANKRD22	orange	orange
ANKRD26P3	blue	grey60
ANKRD28	black	black
ANKRD30B	grey	grey
ANKRD31	turquoise	grey60
ANKRD33B	turquoise	grey60
ANKRD34A	brown	black
ANKRD35	turquoise	grey60
ANKRD36	yellow	grey60
ANKRD36B	brown	black
ANKRD36BP2	red	royalblue
ANKRD36C	blue	grey60
ANKRD42	red	royalblue
ANKRD46	brown	black
ANKRD49	tan	black
ANKRD50	black	black
ANKRD52	turquoise	grey60
ANKRD55	blue	grey60
ANKRD6	turquoise	grey60
ANKRD60	green	royalblue
ANKRD65	green	royalblue
ANKRD9	greenyellow	darkgrey
ANKUB1	blue	grey60
ANLN	turquoise	grey60
ANO10	yellow	grey60
ANO5	turquoise	grey60
ANO9	turquoise	grey60
ANOS1	blue	grey60
ANP32A-IT1	blue	grey60
ANP32E	brown	black
ANXA1	turquoise	grey60
ANXA10	turquoise	grey60
ANXA2	turquoise	grey60
ANXA2P1	turquoise	grey60
ANXA2R	yellow	grey60
ANXA3	lightcyan	cyan
ANXA4	brown	black
ANXA5	turquoise	grey60
ANXA6	turquoise	grey60
ANXA7	royalblue	royalblue
AOAH	yellow	grey60
AOC1	turquoise	grey60
AOC2	yellow	grey60
AOC3	yellow	grey60
AOC4P	green	royalblue
AOX1	blue	grey60
AP1B1	turquoise	grey60
AP1G1	white	cyan
AP1G2	turquoise	grey60
AP1M1	turquoise	grey60
AP1S2	darkorange	black
AP2B1	turquoise	grey60
AP2M1	turquoise	grey60
AP2S1	turquoise	grey60
AP3D1	turquoise	grey60
AP3M1	blue	grey60
AP3M2	yellow	grey60
AP5B1	blue	grey60
AP5M1	tan	black
AP5S1	turquoise	grey60
APAF1	blue	grey60
APBA2	skyblue	skyblue
APBA3	turquoise	grey60
APBB1	blue	grey60
APCDD1	blue	grey60
APCDD1L	green	royalblue
APEH	turquoise	grey60
APEX1	blue	grey60
APEX2	turquoise	grey60
API5	pink	black
APLF	turquoise	grey60
APLN	blue	grey60
APLNR	turquoise	grey60
APLP2	yellow	grey60
APMAP	lightcyan	cyan
APOA4	green	royalblue
APOBEC1	brown	black
APOBEC3A	turquoise	grey60
APOBEC3B	turquoise	grey60
APOBEC3C	black	black
APOBEC4	blue	grey60
APOBR	yellow	grey60
APOC1	green	royalblue
APOL1	turquoise	grey60
APOL3	blue	grey60
APOL5	brown	black
APOL6	turquoise	grey60
APOLD1	blue	grey60
APOM	turquoise	grey60
APOO	turquoise	grey60
APPL1	lightgreen	black
APPL2	turquoise	grey60
APRT	turquoise	grey60
AQP1	darkgrey	darkgrey
AQP10	midnightblue	midnightblue
AQP11	turquoise	grey60
AQP7	green	royalblue
AQP9	lightcyan	cyan
AR	blue	grey60
ARAP1	yellow	grey60
ARAP3	yellow	grey60
ARC	brown	black
ARF3	yellow	grey60
ARFGAP3	black	black
ARFGEF2	pink	black
ARFIP1	purple	black
ARFIP2	turquoise	grey60
ARG1	lightcyan	cyan
ARG2	turquoise	grey60
ARGLU1	brown	black
ARHGAP11A	brown	black
ARHGAP12	brown	black
ARHGAP15	black	black
ARHGAP17	blue	grey60
ARHGAP18	blue	grey60
ARHGAP20	blue	grey60
ARHGAP21	grey	grey
ARHGAP22	red	royalblue
ARHGAP24	blue	grey60
ARHGAP26	darkturquoise	darkturquoise
ARHGAP27P1	brown	black
ARHGAP39	red	royalblue
ARHGAP4	turquoise	grey60
ARHGAP5	magenta	black
ARHGAP5-AS1	grey	grey
ARHGAP6	midnightblue	midnightblue
ARHGAP9	yellow	grey60
ARHGDIA	turquoise	grey60
ARHGEF10	turquoise	grey60
ARHGEF10L	blue	grey60
ARHGEF12	blue	grey60
ARHGEF17	brown	black
ARHGEF19	turquoise	grey60
ARHGEF3	lightgreen	black
ARHGEF40	yellow	grey60
ARHGEF7	turquoise	grey60
ARHGEF9	grey60	grey60
ARID2	turquoise	grey60
ARID3A	lightyellow	lightyellow
ARID3B	yellow	grey60
ARID4A	black	black
ARID5A	yellow	grey60
ARIH2OS	blue	grey60
ARL1	pink	black
ARL11	darkturquoise	darkturquoise
ARL13B	salmon	black
ARL14EP	brown	black
ARL16	royalblue	royalblue
ARL2	turquoise	grey60
ARL2BP	blue	grey60
ARL4A	turquoise	grey60
ARL5A	magenta	black
ARL5B	brown	black
ARL6	brown	black
ARL6IP1	tan	black
ARL6IP4	turquoise	grey60
ARL6IP6	purple	black
ARL8B	brown	black
ARL9	red	royalblue
ARMC1	lightgreen	black
ARMC10	red	royalblue
ARMC2	red	royalblue
ARMC7	yellow	grey60
ARMCX1	brown	black
ARMCX2	blue	grey60
ARMCX5	pink	black
ARMH1	turquoise	grey60
ARMT1	black	black
ARNT2	green	royalblue
ARNTL2	blue	grey60
ARPC1A	yellow	grey60
ARPC1B	yellow	grey60
ARPC4	lightyellow	lightyellow
ARPC5	blue	grey60
ARPIN	grey	grey
ARRB1	yellow	grey60
ARRB2	yellow	grey60
ARRDC1	yellow	grey60
ARRDC2	turquoise	grey60
ARRDC3	black	black
ARRDC4	cyan	cyan
ARSA	yellow	grey60
ARSB	turquoise	grey60
ARSF	green	royalblue
ARVCF	green	royalblue
AS3MT	turquoise	grey60
ASAP1-IT1	blue	grey60
ASAP2	midnightblue	midnightblue
ASB12	blue	grey60
ASB13	turquoise	grey60
ASB15	blue	grey60
ASB16	blue	grey60
ASB9	turquoise	grey60
ASCC1	blue	grey60
ASCC2	darkgrey	darkgrey
ASCC3	magenta	black
ASCL3	blue	grey60
ASF1A	lightgreen	black
ASF1B	yellow	grey60
ASGR1	yellow	grey60
ASGR2	yellow	grey60
ASH1L-AS1	turquoise	grey60
ASIC1	red	royalblue
ASIC3	turquoise	grey60
ASIP	grey	grey
ASL	turquoise	grey60
ASMTL	turquoise	grey60
ASNSD1	tan	black
ASPH	purple	black
ASPHD1	blue	grey60
ASPM	turquoise	grey60
ASPN	turquoise	grey60
ASPRV1	lightcyan	cyan
ASRGL1	turquoise	grey60
ASXL1	darkgreen	grey60
ATAD1	salmon	black
ATAD2	pink	black
ATAD2B	turquoise	grey60
ATAD3C	green	royalblue
ATAD5	turquoise	grey60
ATAT1	blue	grey60
ATCAY	blue	grey60
ATF1	brown	black
ATF2	black	black
ATF4	turquoise	grey60
ATF6	cyan	cyan
ATF7IP	turquoise	grey60
ATF7IP2	salmon	black
ATG101	turquoise	grey60
ATG13	yellow	grey60
ATG14	pink	black
ATG16L2	yellow	grey60
ATG2A	yellow	grey60
ATG2B	black	black
ATG3	black	black
ATG4A	red	royalblue
ATG4B	turquoise	grey60
ATG4C	salmon	black
ATG4D	royalblue	royalblue
ATG5	brown	black
ATG9A	yellow	grey60
ATIC	blue	grey60
ATL1	blue	grey60
ATL2	brown	black
ATM	yellow	grey60
ATOX1	turquoise	grey60
ATP10D	tan	black
ATP11C	brown	black
ATP12A	green	royalblue
ATP13A1	turquoise	grey60
ATP13A2	turquoise	grey60
ATP13A3	turquoise	grey60
ATP1A1	blue	grey60
ATP1B1	magenta	black
ATP1B2	blue	grey60
ATP2A3	yellow	grey60
ATP2B1	purple	black
ATP2B1-AS1	blue	grey60
ATP2B4	blue	grey60
ATP2C1	brown	black
ATP2C2	brown	black
ATP4A	green	royalblue
ATP5F1B	turquoise	grey60
ATP5F1D	turquoise	grey60
ATP5F1E	turquoise	grey60
ATP5MC1	turquoise	grey60
ATP5MC3	blue	grey60
ATP5MD	turquoise	grey60
ATP5ME	turquoise	grey60
ATP5MF	turquoise	grey60
ATP5MG	grey60	grey60
ATP5MPL	turquoise	grey60
ATP5PF	turquoise	grey60
ATP5PO	turquoise	grey60
ATP6AP1	yellow	grey60
ATP6AP2	cyan	cyan
ATP6V0A1	yellow	grey60
ATP6V0A4	red	royalblue
ATP6V0B	yellow	grey60
ATP6V0C	yellow	grey60
ATP6V0D1	yellow	grey60
ATP6V0D2	blue	grey60
ATP6V0E2	blue	grey60
ATP6V0E2-AS1	grey60	grey60
ATP6V1C1	cyan	cyan
ATP6V1E1	yellow	grey60
ATP6V1FNB	blue	grey60
ATP6V1G1	brown	black
ATP7A	black	black
ATP7B	blue	grey60
ATP8A1	darkorange	black
ATP8A2	yellow	grey60
ATP8B1	turquoise	grey60
ATP8B2	blue	grey60
ATP8B4	black	black
ATP9A	blue	grey60
ATPAF1	green	royalblue
ATPSCKMT	turquoise	grey60
ATRAID	blue	grey60
ATRN	turquoise	grey60
ATXN1	blue	grey60
ATXN7	red	royalblue
AUH	pink	black
AUNIP	turquoise	grey60
AUP1	turquoise	grey60
AURKC	red	royalblue
AVEN	blue	grey60
AVPI1	blue	grey60
AVPR1B	green	royalblue
AXIN1	turquoise	grey60
AZGP1	red	royalblue
AZI2	black	black
AZIN1	black	black
AZU1	yellow	grey60
B3GALT1	blue	grey60
B3GALT2	brown	black
B3GALT4	turquoise	grey60
B3GALT5	green	royalblue
B3GALT6	turquoise	grey60
B3GAT1	blue	grey60
B3GAT3	turquoise	grey60
B3GLCT	brown	black
B3GNT2	black	black
B3GNT3	green	royalblue
B3GNT5	purple	black
B3GNT8	lightyellow	lightyellow
B3GNTL1	yellow	grey60
B4GALNT1	blue	grey60
B4GALNT2	blue	grey60
B4GALNT3	brown	black
B4GALNT4	brown	black
B4GALT2	green	royalblue
B4GALT4	brown	black
B4GALT5	darkturquoise	darkturquoise
B9D2	yellow	grey60
BAAT	brown	black
BABAM1	turquoise	grey60
BACE2	grey	grey
BACH2	blue	grey60
BAG1	greenyellow	darkgrey
BAG3	blue	grey60
BAG4	tan	black
BAG6	turquoise	grey60
BAIAP3	magenta	black
BAK1	turquoise	grey60
BAMBI	turquoise	grey60
BANF1	skyblue	skyblue
BANK1	darkred	darkred
BAP1	turquoise	grey60
BARD1	lightgreen	black
BARHL1	green	royalblue
BARX1	green	royalblue
BASP1	yellow	grey60
BASP1-AS1	blue	grey60
BATF	turquoise	grey60
BATF2	orange	orange
BATF3	turquoise	grey60
BAX	turquoise	grey60
BAZ1A	purple	black
BAZ1B	skyblue	skyblue
BAZ2B	black	black
BBC3	brown	black
BBOF1	greenyellow	darkgrey
BBOX1	red	royalblue
BBS10	brown	black
BBS12	blue	grey60
BBS2	grey60	grey60
BBS7	brown	black
BCAR1	green	royalblue
BCAR3	blue	grey60
BCAR4	red	royalblue
BCAS2	red	royalblue
BCAS4	lightcyan	cyan
BCAT1	black	black
BCDIN3D	blue	grey60
BCKDHA	turquoise	grey60
BCKDHB	brown	black
BCKDK	yellow	grey60
BCL10	purple	black
BCL11A	darkred	darkred
BCL2A1	lightcyan	cyan
BCL2L1	greenyellow	darkgrey
BCL3	yellow	grey60
BCL6	lightcyan	cyan
BCL6B	green	royalblue
BCL7A	darkred	darkred
BCL9	turquoise	grey60
BCL9L	blue	grey60
BCLAF1	black	black
BCLAF3	black	black
BCO1	blue	grey60
BCO2	brown	black
BCORP1	turquoise	grey60
BCR	turquoise	grey60
BCS1L	turquoise	grey60
BDH1	blue	grey60
BDH2	brown	black
BDKRB1	green	royalblue
BDNF-AS	turquoise	grey60
BDP1	darkorange	black
BEAN1	blue	grey60
BEGAIN	brown	black
BEND2	midnightblue	midnightblue
BEND3	turquoise	grey60
BEND4	turquoise	grey60
BEND5	darkred	darkred
BEND7	blue	grey60
BEST1	brown	black
BET1	salmon	black
BEX1	yellow	grey60
BEX2	grey60	grey60
BEX3	turquoise	grey60
BEX4	red	royalblue
BEX5	darkgreen	grey60
BFSP1	turquoise	grey60
BFSP2	red	royalblue
BHLHA15	grey	grey
BHLHB9	brown	black
BHLHE40	turquoise	grey60
BHLHE41	turquoise	grey60
BICD1	turquoise	grey60
BICDL2	turquoise	grey60
BICRA	turquoise	grey60
BID	yellow	grey60
BIK	red	royalblue
BIN2	yellow	grey60
BIN3-IT1	brown	black
BIRC2	tan	black
BIRC3	pink	black
BIRC5	turquoise	grey60
BIRC7	green	royalblue
BLK	darkred	darkred
BLM	blue	grey60
BLNK	darkred	darkred
BLOC1S1	turquoise	grey60
BLOC1S2	purple	black
BLOC1S4	darkgreen	grey60
BLOC1S6	black	black
BLVRA	turquoise	grey60
BLVRB	darkgrey	darkgrey
BMI1	brown	black
BMP2	blue	grey60
BMP4	brown	black
BMP5	blue	grey60
BMS1	blue	grey60
BMS1P1	brown	black
BMS1P2	turquoise	grey60
BMT2	black	black
BMX	lightcyan	cyan
BNC2	yellow	grey60
BNIP1	blue	grey60
BNIP2	black	black
BNIP3	pink	black
BNIP3L	greenyellow	darkgrey
BNIPL	red	royalblue
BOD1	red	royalblue
BOD1L1	saddlebrown	darkturquoise
BOD1L2	blue	grey60
BOK	grey	grey
BOLA1	turquoise	grey60
BOLA3	grey60	grey60
BORA	brown	black
BORCS7	brown	black
BPGM	greenyellow	darkgrey
BPHL	turquoise	grey60
BPI	turquoise	grey60
BPIFA1	red	royalblue
BPIFA3	green	royalblue
BPIFA4P	blue	grey60
BPIFB4	red	royalblue
BPIFC	blue	grey60
BPNT1	yellow	grey60
BRAF	black	black
BRAT1	turquoise	grey60
BRCA2	turquoise	grey60
BRCC3	pink	black
BRD1	black	black
BRD2	turquoise	grey60
BRD3OS	turquoise	grey60
BRDT	red	royalblue
BRF2	turquoise	grey60
BRI3	yellow	grey60
BRI3BP	brown	black
BRICD5	turquoise	grey60
BRINP2	green	royalblue
BRINP3	blue	grey60
BRIP1	turquoise	grey60
BRIX1	yellow	grey60
BRMS1	turquoise	grey60
BRMS1L	brown	black
BRPF1	turquoise	grey60
BRSK1	blue	grey60
BRWD1	magenta	black
BSCL2	turquoise	grey60
BSG	darkgrey	darkgrey
BSN	blue	grey60
BSPRY	black	black
BST1	saddlebrown	darkturquoise
BST2	turquoise	grey60
BTAF1	salmon	black
BTBD1	tan	black
BTBD10	purple	black
BTBD11	red	royalblue
BTBD16	red	royalblue
BTBD17	brown	black
BTBD18	turquoise	grey60
BTBD2	turquoise	grey60
BTBD3	brown	black
BTBD6	turquoise	grey60
BTG1	royalblue	royalblue
BTG3	pink	black
BTLA	darkred	darkred
BTN1A1	brown	black
BTN2A1	turquoise	grey60
BTN2A2	blue	grey60
BTN3A2	blue	grey60
BTNL3	grey	grey
BTNL8	turquoise	grey60
BUB1B	brown	black
BVES	turquoise	grey60
BYSL	turquoise	grey60
BZW1	black	black
C10orf143	blue	grey60
C10orf25	turquoise	grey60
C10orf55	blue	grey60
C10orf62	green	royalblue
C10orf82	grey	grey
C10orf88	brown	black
C10orf91	brown	black
C11orf1	yellow	grey60
C11orf21	turquoise	grey60
C11orf24	turquoise	grey60
C11orf42	green	royalblue
C11orf45	turquoise	grey60
C11orf49	turquoise	grey60
C11orf53	brown	black
C11orf54	black	black
C11orf68	turquoise	grey60
C11orf74	grey	grey
C11orf80	red	royalblue
C11orf96	red	royalblue
C12orf10	turquoise	grey60
C12orf29	darkorange	black
C12orf4	pink	black
C12orf42	blue	grey60
C12orf43	yellow	grey60
C12orf45	skyblue	skyblue
C12orf57	blue	grey60
C12orf66	pink	black
C12orf73	brown	black
C12orf75	red	royalblue
C12orf80	blue	grey60
C14orf119	turquoise	grey60
C14orf132	grey	grey
C14orf180	green	royalblue
C14orf28	brown	black
C15orf32	blue	grey60
C15orf39	yellow	grey60
C15orf40	blue	grey60
C15orf41	turquoise	grey60
C15orf48	grey	grey
C15orf54	grey	grey
C15orf61	darkgreen	grey60
C15orf65	grey	grey
C16orf58	turquoise	grey60
C16orf71	brown	black
C16orf82	green	royalblue
C17orf100	brown	black
C17orf58	brown	black
C17orf64	brown	black
C17orf67	lightcyan	cyan
C17orf75	brown	black
C17orf97	turquoise	grey60
C17orf99	darkgrey	darkgrey
C18orf15	grey	grey
C18orf61	red	royalblue
C19orf18	black	black
C19orf33	midnightblue	midnightblue
C19orf53	turquoise	grey60
C19orf54	royalblue	royalblue
C19orf84	grey	grey
C1D	black	black
C1GALT1	brown	black
C1GALT1C1	cyan	cyan
C1orf105	blue	grey60
C1orf109	lightyellow	lightyellow
C1orf112	blue	grey60
C1orf116	greenyellow	darkgrey
C1orf122	turquoise	grey60
C1orf127	green	royalblue
C1orf131	pink	black
C1orf162	turquoise	grey60
C1orf167	green	royalblue
C1orf194	yellow	grey60
C1orf198	midnightblue	midnightblue
C1orf21	blue	grey60
C1orf216	blue	grey60
C1orf220	grey	grey
C1orf226	brown	black
C1orf50	blue	grey60
C1orf54	blue	grey60
C1orf56	turquoise	grey60
C1orf68	green	royalblue
C1orf87	blue	grey60
C1QA	turquoise	grey60
C1QB	turquoise	grey60
C1QBP	darkgreen	grey60
C1QC	brown	black
C1QTNF1	green	royalblue
C1QTNF12	brown	black
C1QTNF2	red	royalblue
C1QTNF3	yellow	grey60
C1QTNF4	turquoise	grey60
C1QTNF5	green	royalblue
C1RL	lightcyan	cyan
C1RL-AS1	brown	black
C2	brown	black
C20orf141	green	royalblue
C20orf197	turquoise	grey60
C20orf203	green	royalblue
C20orf204	brown	black
C20orf27	yellow	grey60
C20orf85	brown	black
C21orf62-AS1	turquoise	grey60
C21orf91	tan	black
C21orf91-OT1	blue	grey60
C22orf24	brown	black
C22orf31	brown	black
C22orf39	blue	grey60
C22orf42	blue	grey60
C22orf46	turquoise	grey60
C2CD2	blue	grey60
C2CD5	brown	black
C2orf15	turquoise	grey60
C2orf69	black	black
C2orf74	blue	grey60
C2orf76	brown	black
C2orf81	turquoise	grey60
C2orf88	turquoise	grey60
C2orf92	blue	grey60
C3	turquoise	grey60
C3AR1	turquoise	grey60
C3orf14	turquoise	grey60
C3orf18	blue	grey60
C3orf33	brown	black
C3orf35	brown	black
C3orf38	tan	black
C3orf62	turquoise	grey60
C3orf67	blue	grey60
C3P1	green	royalblue
C4B	greenyellow	darkgrey
C4BPA	grey	grey
C4BPB	red	royalblue
C4orf17	turquoise	grey60
C4orf45	blue	grey60
C4orf46	brown	black
C4orf48	turquoise	grey60
C4orf54	blue	grey60
C5	grey	grey
C5AR2	yellow	grey60
C5orf22	magenta	black
C5orf30	black	black
C5orf34	brown	black
C5orf49	blue	grey60
C5orf58	turquoise	grey60
C5orf66-AS1	brown	black
C6orf120	brown	black
C6orf136	blue	grey60
C6orf15	green	royalblue
C6orf163	blue	grey60
C6orf226	turquoise	grey60
C7orf25	royalblue	royalblue
C7orf31	brown	black
C7orf71	blue	grey60
C8orf31	grey	grey
C8orf33	blue	grey60
C8orf37	lightgreen	black
C8orf44	turquoise	grey60
C8orf49	turquoise	grey60
C8orf82	turquoise	grey60
C8orf88	turquoise	grey60
C9orf152	blue	grey60
C9orf153	royalblue	royalblue
C9orf16	turquoise	grey60
C9orf72	black	black
C9orf78	greenyellow	darkgrey
CA1	greenyellow	darkgrey
CA13	brown	black
CA2	greenyellow	darkgrey
CA4	yellow	grey60
CA5A	brown	black
CA5B	green	royalblue
CA5BP1	blue	grey60
CA6	brown	black
CA8	blue	grey60
CA9	green	royalblue
CAAP1	brown	black
CAB39	black	black
CABCOCO1	turquoise	grey60
CABIN1	turquoise	grey60
CABLES2	blue	grey60
CABP1	brown	black
CABP5	midnightblue	midnightblue
CACHD1	grey	grey
CACNA1D	blue	grey60
CACNA1E	blue	grey60
CACNA2D2	blue	grey60
CACNA2D3	turquoise	grey60
CACNA2D4	turquoise	grey60
CACNB4	grey	grey
CACNG3	green	royalblue
CACNG6	brown	black
CACNG8	brown	black
CADM1	turquoise	grey60
CADM3-AS1	blue	grey60
CALB2	blue	grey60
CALCOCO1	yellow	grey60
CALHM2	turquoise	grey60
CALHM3	green	royalblue
CALHM6	orange	orange
CALR3	red	royalblue
CAMK1	purple	black
CAMK1D	yellow	grey60
CAMK2G	yellow	grey60
CAMK2N1	black	black
CAMK4	brown	black
CAMKMT	red	royalblue
CAMP	yellow	grey60
CAMSAP2	brown	black
CAMSAP3	brown	black
CAND1	lightgreen	black
CAND2	turquoise	grey60
CANT1	yellow	grey60
CAPG	yellow	grey60
CAPN1	salmon	black
CAPN12	blue	grey60
CAPN14	grey	grey
CAPN15	turquoise	grey60
CAPN3	turquoise	grey60
CAPN7	brown	black
CAPNS1	turquoise	grey60
CAPNS2	yellow	grey60
CAPZA1	purple	black
CAPZA2	purple	black
CAPZA3	grey	grey
CARD11	turquoise	grey60
CARD16	turquoise	grey60
CARD6	yellow	grey60
CARF	yellow	grey60
CARM1	greenyellow	darkgrey
CARMIL1	yellow	grey60
CARNMT1	magenta	black
CARNS1	blue	grey60
CASC1	yellow	grey60
CASC4	cyan	cyan
CASP12	blue	grey60
CASP16P	green	royalblue
CASP3	tan	black
CASP4	lightcyan	cyan
CASP5	lightcyan	cyan
CASP7	brown	black
CASP8AP2	magenta	black
CASQ1	blue	grey60
CASR	green	royalblue
CASS4	blue	grey60
CASTOR3	yellow	grey60
CAT	yellow	grey60
CATSPER1	yellow	grey60
CATSPER2	black	black
CATSPER3	turquoise	grey60
CATSPERB	turquoise	grey60
CAV1	turquoise	grey60
CAV3	blue	grey60
CAVIN2	midnightblue	midnightblue
CAVIN3	turquoise	grey60
CBFA2T3	yellow	grey60
CBLB	brown	black
CBLIF	blue	grey60
CBLL1	tan	black
CBLN3	blue	grey60
CBR1	turquoise	grey60
CBR3	lightcyan	cyan
CBX4	turquoise	grey60
CBX5	yellow	grey60
CBX7	turquoise	grey60
CBY3	turquoise	grey60
CC2D1B	turquoise	grey60
CC2D2A	blue	grey60
CC2D2B	grey	grey
CCAR1	brown	black
CCAR2	turquoise	grey60
CCDC103	green	royalblue
CCDC107	turquoise	grey60
CCDC112	turquoise	grey60
CCDC113	grey	grey
CCDC114	brown	black
CCDC115	blue	grey60
CCDC116	red	royalblue
CCDC12	turquoise	grey60
CCDC121	brown	black
CCDC122	brown	black
CCDC125	blue	grey60
CCDC126	black	black
CCDC13-AS1	grey	grey
CCDC130	turquoise	grey60
CCDC138	magenta	black
CCDC141	brown	black
CCDC144A	turquoise	grey60
CCDC146	brown	black
CCDC149	yellow	grey60
CCDC15	grey	grey
CCDC151	magenta	black
CCDC152	turquoise	grey60
CCDC153	yellow	grey60
CCDC155	red	royalblue
CCDC159	yellow	grey60
CCDC163	turquoise	grey60
CCDC167	turquoise	grey60
CCDC17	yellow	grey60
CCDC170	blue	grey60
CCDC174	turquoise	grey60
CCDC178	blue	grey60
CCDC18-AS1	cyan	cyan
CCDC183	black	black
CCDC185	brown	black
CCDC186	black	black
CCDC187	green	royalblue
CCDC189	turquoise	grey60
CCDC191	blue	grey60
CCDC22	turquoise	grey60
CCDC24	brown	black
CCDC3	brown	black
CCDC38	turquoise	grey60
CCDC39	magenta	black
CCDC43	magenta	black
CCDC50	brown	black
CCDC51	turquoise	grey60
CCDC54	turquoise	grey60
CCDC58	turquoise	grey60
CCDC6	turquoise	grey60
CCDC60	red	royalblue
CCDC62	grey	grey
CCDC65	blue	grey60
CCDC69	turquoise	grey60
CCDC7	blue	grey60
CCDC71	royalblue	royalblue
CCDC8	green	royalblue
CCDC84	blue	grey60
CCDC85C	turquoise	grey60
CCDC86	turquoise	grey60
CCDC88A	brown	black
CCDC88B	yellow	grey60
CCDC91	turquoise	grey60
CCDC92	turquoise	grey60
CCDC96	turquoise	grey60
CCDC97	turquoise	grey60
CCDC9B	yellow	grey60
CCHCR1	turquoise	grey60
CCL1	red	royalblue
CCL11	turquoise	grey60
CCL16	blue	grey60
CCL2	grey	grey
CCL20	turquoise	grey60
CCL23	turquoise	grey60
CCL26	grey	grey
CCL3	turquoise	grey60
CCL4	blue	grey60
CCL5	turquoise	grey60
CCL7	blue	grey60
CCL8	turquoise	grey60
CCM2	yellow	grey60
CCN2	blue	grey60
CCN3	lightcyan	cyan
CCNA1	grey	grey
CCNA2	blue	grey60
CCNB1	brown	black
CCNB1IP1	lightcyan	cyan
CCNC	yellow	grey60
CCND3	turquoise	grey60
CCNDBP1	yellow	grey60
CCNE1	turquoise	grey60
CCNE2	turquoise	grey60
CCNF	red	royalblue
CCNG1	lightgreen	black
CCNG2	black	black
CCNJL	lightyellow	lightyellow
CCNK	red	royalblue
CCNL1	purple	black
CCNT2	brown	black
CCNT2-AS1	grey	grey
CCNYL1	cyan	cyan
CCP110	brown	black
CCPG1	black	black
CCR1	salmon	black
CCR10	brown	black
CCR2	black	black
CCR3	yellow	grey60
CCR4	blue	grey60
CCR5	turquoise	grey60
CCR6	yellow	grey60
CCR7	grey60	grey60
CCR8	turquoise	grey60
CCR9	blue	grey60
CCRL2	turquoise	grey60
CCS	turquoise	grey60
CCSAP	black	black
CCT3	blue	grey60
CCT6B	red	royalblue
CCT8L2	green	royalblue
CCZ1B	turquoise	grey60
CD101	turquoise	grey60
CD14	yellow	grey60
CD151	turquoise	grey60
CD160	brown	black
CD163	turquoise	grey60
CD163L1	blue	grey60
CD164	black	black
CD177	yellow	grey60
CD180	black	black
CD19	blue	grey60
CD1A	turquoise	grey60
CD1B	turquoise	grey60
CD1C	blue	grey60
CD1D	turquoise	grey60
CD1E	turquoise	grey60
CD2	blue	grey60
CD200	darkred	darkred
CD200R1	brown	black
CD207	grey	grey
CD22	darkred	darkred
CD226	darkorange	black
CD24	yellow	grey60
CD247	blue	grey60
CD248	blue	grey60
CD27	grey60	grey60
CD274	orange	orange
CD28	brown	black
CD2AP	brown	black
CD2BP2	turquoise	grey60
CD300A	yellow	grey60
CD300C	yellow	grey60
CD300LB	yellow	grey60
CD300LF	yellow	grey60
CD320	turquoise	grey60
CD33	turquoise	grey60
CD34	blue	grey60
CD36	blue	grey60
CD38	brown	black
CD3D	grey60	grey60
CD3E	blue	grey60
CD3EAP	turquoise	grey60
CD3G	black	black
CD4	turquoise	grey60
CD40	blue	grey60
CD40LG	blue	grey60
CD46	cyan	cyan
CD5	grey60	grey60
CD52	blue	grey60
CD55	lightcyan	cyan
CD58	purple	black
CD59	turquoise	grey60
CD6	blue	grey60
CD63	yellow	grey60
CD68	yellow	grey60
CD69	salmon	black
CD7	blue	grey60
CD70	brown	black
CD72	blue	grey60
CD74	turquoise	grey60
CD79A	darkred	darkred
CD81	blue	grey60
CD82	brown	black
CD83	darkred	darkred
CD86	turquoise	grey60
CD8A	yellow	grey60
CD8B	blue	grey60
CD9	red	royalblue
CD93	yellow	grey60
CD96	blue	grey60
CD99	blue	grey60
CD99L2	turquoise	grey60
CDA	yellow	grey60
CDC123	yellow	grey60
CDC16	grey60	grey60
CDC20	turquoise	grey60
CDC25B	grey60	grey60
CDC34	darkgrey	darkgrey
CDC37	turquoise	grey60
CDC37L1	lightgreen	black
CDC42BPA	green	royalblue
CDC42EP1	brown	black
CDC42EP2	yellow	grey60
CDC42EP4	pink	black
CDC6	turquoise	grey60
CDC7	brown	black
CDC73	black	black
CDCA5	blue	grey60
CDCA7	brown	black
CDCA7L	darkred	darkred
CDCA8	grey	grey
CDH1	black	black
CDH12	blue	grey60
CDH13	blue	grey60
CDH15	green	royalblue
CDH2	blue	grey60
CDH3	turquoise	grey60
CDHR3	turquoise	grey60
CDIPT	turquoise	grey60
CDK10	turquoise	grey60
CDK11B	yellow	grey60
CDK16	turquoise	grey60
CDK17	brown	black
CDK18	brown	black
CDK20	blue	grey60
CDK2AP1	blue	grey60
CDK2AP2	turquoise	grey60
CDK4	blue	grey60
CDK5	turquoise	grey60
CDK5R1	purple	black
CDK5R2	green	royalblue
CDK5RAP1	blue	grey60
CDK5RAP3	turquoise	grey60
CDK8	salmon	black
CDKAL1	blue	grey60
CDKL1	blue	grey60
CDKN1A	turquoise	grey60
CDKN1C	turquoise	grey60
CDKN2AIP	brown	black
CDKN2B	blue	grey60
CDKN2D	yellow	grey60
CDKN3	blue	grey60
CDNF	turquoise	grey60
CDO1	turquoise	grey60
CDPF1	blue	grey60
CDR1	blue	grey60
CDR2	turquoise	grey60
CDR2L	brown	black
CDRT15	brown	black
CDS2	blue	grey60
CDSN	blue	grey60
CDV3	blue	grey60
CDX4	brown	black
CEACAM1	yellow	grey60
CEACAM21	blue	grey60
CEACAM3	yellow	grey60
CEACAM4	yellow	grey60
CEACAM6	yellow	grey60
CEACAM8	grey	grey
CEBPA	yellow	grey60
CEBPA-DT	green	royalblue
CEBPD	lightcyan	cyan
CEBPE	brown	black
CEBPZ	darkorange	black
CEBPZOS	turquoise	grey60
CECR3	turquoise	grey60
CECR9	grey	grey
CEL	turquoise	grey60
CELA2B	green	royalblue
CELF2-AS1	turquoise	grey60
CELF6	blue	grey60
CELSR2	yellow	grey60
CELSR3	black	black
CEMIP2	purple	black
CEMP1	green	royalblue
CEND1	green	royalblue
CENPB	turquoise	grey60
CENPC	tan	black
CENPE	magenta	black
CENPH	yellow	grey60
CENPK	brown	black
CENPM	black	black
CENPO	blue	grey60
CENPQ	brown	black
CENPT	turquoise	grey60
CENPU	brown	black
CENPV	blue	grey60
CENPW	turquoise	grey60
CENPX	turquoise	grey60
CEP120	brown	black
CEP135	turquoise	grey60
CEP170	black	black
CEP170B	green	royalblue
CEP19	lightcyan	cyan
CEP192	tan	black
CEP290	pink	black
CEP350	royalblue	royalblue
CEP44	tan	black
CEP55	magenta	black
CEP57	salmon	black
CEP63	lightcyan	cyan
CEP72	blue	grey60
CEP76	pink	black
CEP78	brown	black
CEP83	turquoise	grey60
CEP83-DT	red	royalblue
CEP85L	darkorange	black
CEP97	turquoise	grey60
CER1	blue	grey60
CERK	blue	grey60
CERNA1	grey	grey
CERS2	yellow	grey60
CERS4	brown	black
CERS6	brown	black
CES1	turquoise	grey60
CES4A	black	black
CES5A	blue	grey60
CETN3	brown	black
CETP	turquoise	grey60
CFAP126	red	royalblue
CFAP161	grey	grey
CFAP20	blue	grey60
CFAP206	green	royalblue
CFAP36	red	royalblue
CFAP44	red	royalblue
CFAP45	brown	black
CFAP54	blue	grey60
CFAP58	lightcyan	cyan
CFAP73	turquoise	grey60
CFAP97	lightyellow	lightyellow
CFB	green	royalblue
CFD	turquoise	grey60
CFDP1	turquoise	grey60
CFH	blue	grey60
CFHR1	blue	grey60
CFL2	brown	black
CFLAR	saddlebrown	darkturquoise
CFLAR-AS1	blue	grey60
CFP	yellow	grey60
CGAS	blue	grey60
CGGBP1	brown	black
CGNL1	blue	grey60
CGRRF1	salmon	black
CH17-340M24.3	turquoise	grey60
CHAC1	blue	grey60
CHAC2	red	royalblue
CHAMP1	red	royalblue
CHCHD1	turquoise	grey60
CHCHD10	turquoise	grey60
CHCHD2	turquoise	grey60
CHCHD4	blue	grey60
CHCHD7	darkgreen	grey60
CHD1	darkorange	black
CHD3	turquoise	grey60
CHGB	green	royalblue
CHI3L1	yellow	grey60
CHI3L2	blue	grey60
CHIA	red	royalblue
CHIAP2	red	royalblue
CHIC2	lightcyan	cyan
CHID1	turquoise	grey60
CHIT1	yellow	grey60
CHKB	turquoise	grey60
CHM	brown	black
CHML	pink	black
CHMP1B	cyan	cyan
CHMP2A	yellow	grey60
CHMP2B	black	black
CHMP4B	yellow	grey60
CHMP5	black	black
CHMP7	blue	grey60
CHN1	magenta	black
CHORDC1	brown	black
CHP2	green	royalblue
CHPT1	black	black
CHRM3-AS2	brown	black
CHRM4	red	royalblue
CHRM5	blue	grey60
CHRNA2	blue	grey60
CHRNA5	turquoise	grey60
CHRNB3	blue	grey60
CHRND	green	royalblue
CHRNG	green	royalblue
CHST12	turquoise	grey60
CHST13	yellow	grey60
CHST14	turquoise	grey60
CHST2	blue	grey60
CHST4	blue	grey60
CHST5	green	royalblue
CHST7	turquoise	grey60
CHST8	green	royalblue
CHTF18	turquoise	grey60
CHUK	black	black
CHURC1	black	black
CIAO1	turquoise	grey60
CIAO2A	tan	black
CIAO2B	turquoise	grey60
CIAO3	turquoise	grey60
CIAPIN1	blue	grey60
CIART	turquoise	grey60
CIB1	turquoise	grey60
CIC	yellow	grey60
CIDEA	green	royalblue
CIDEB	yellow	grey60
CIDEC	turquoise	grey60
CIDECP1	turquoise	grey60
CILP	turquoise	grey60
CIP2A	turquoise	grey60
CIPC	brown	black
CIR1	yellow	grey60
CISD2	magenta	black
CISH	blue	grey60
CITED1	red	royalblue
CITED4	brown	black
CIZ1	turquoise	grey60
CKAP4	yellow	grey60
CKB	turquoise	grey60
CKLF	lightcyan	cyan
CKMT2	red	royalblue
CKMT2-AS1	yellow	grey60
CKS1B	blue	grey60
CKS2	blue	grey60
CLASRP	turquoise	grey60
CLC	brown	black
CLCC1	blue	grey60
CLCF1	turquoise	grey60
CLCN4	darkturquoise	darkturquoise
CLCN6	blue	grey60
CLCNKA	red	royalblue
CLDN12	turquoise	grey60
CLDN16	blue	grey60
CLDN17	red	royalblue
CLDN2	blue	grey60
CLDN20	turquoise	grey60
CLDN23	blue	grey60
CLDN3	turquoise	grey60
CLDN4	blue	grey60
CLDN5	brown	black
CLDN6	red	royalblue
CLDN9	lightyellow	lightyellow
CLDND1	brown	black
CLEC10A	turquoise	grey60
CLEC12A	black	black
CLEC12B	white	cyan
CLEC18C	turquoise	grey60
CLEC1A	yellow	grey60
CLEC1B	midnightblue	midnightblue
CLEC2B	black	black
CLEC2D	pink	black
CLEC2L	green	royalblue
CLEC4A	lightcyan	cyan
CLEC4C	grey	grey
CLEC4D	black	black
CLEC4E	saddlebrown	darkturquoise
CLEC4F	grey	grey
CLEC4G	turquoise	grey60
CLEC5A	yellow	grey60
CLEC7A	saddlebrown	darkturquoise
CLECL1	grey	grey
CLHC1	red	royalblue
CLIC1	yellow	grey60
CLIC2	brown	black
CLIC3	turquoise	grey60
CLIC4	brown	black
CLIP2	turquoise	grey60
CLIP4	salmon	black
CLK1	black	black
CLK3	yellow	grey60
CLK4	brown	black
CLN3	turquoise	grey60
CLPB	turquoise	grey60
CLPP	turquoise	grey60
CLPS	green	royalblue
CLRN1-AS1	blue	grey60
CLRN3	red	royalblue
CLSTN1	blue	grey60
CLSTN3	black	black
CLTC	turquoise	grey60
CLTCL1	yellow	grey60
CLTRN	turquoise	grey60
CLU	midnightblue	midnightblue
CLUAP1	yellow	grey60
CLVS1	red	royalblue
CMBL	blue	grey60
CMC1	blue	grey60
CMC2	yellow	grey60
CMIP	blue	grey60
CMKLR1	turquoise	grey60
CMPK2	orange	orange
CMSS1	blue	grey60
CMTM2	yellow	grey60
CMTM3	yellow	grey60
CMTM5	midnightblue	midnightblue
CMTM8	blue	grey60
CMTR1	turquoise	grey60
CMTR2	magenta	black
CNDP1	turquoise	grey60
CNEP1R1	purple	black
CNFN	royalblue	royalblue
CNGA4	blue	grey60
CNGB3	blue	grey60
CNIH1	brown	black
CNIH2	brown	black
CNKSR1	turquoise	grey60
CNMD	green	royalblue
CNN1	red	royalblue
CNN3	magenta	black
CNNM4	turquoise	grey60
CNOT10	turquoise	grey60
CNOT11	turquoise	grey60
CNOT6	black	black
CNPPD1	greenyellow	darkgrey
CNPY2	blue	grey60
CNPY3	yellow	grey60
CNR1	blue	grey60
CNR2	grey	grey
CNRIP1	turquoise	grey60
CNST	turquoise	grey60
CNTD2	green	royalblue
CNTNAP1	blue	grey60
CNTNAP2	darkred	darkred
CNTNAP3	blue	grey60
COA3	turquoise	grey60
COA4	blue	grey60
COASY	turquoise	grey60
COBLL1	turquoise	grey60
COCH	magenta	black
COG2	grey60	grey60
COG4	turquoise	grey60
COG6	brown	black
COL15A1	grey	grey
COL17A1	brown	black
COL18A1	yellow	grey60
COL19A1	grey	grey
COL1A1	green	royalblue
COL1A2	blue	grey60
COL23A1	red	royalblue
COL2A1	red	royalblue
COL4A3	turquoise	grey60
COL4A3BP	black	black
COL4A4	turquoise	grey60
COL5A3	grey	grey
COL6A3	turquoise	grey60
COL6A6	turquoise	grey60
COL9A2	turquoise	grey60
COL9A3	yellow	grey60
COLCA2	blue	grey60
COLEC11	blue	grey60
COLEC12	blue	grey60
COLGALT2	grey	grey
COLQ	blue	grey60
COMMD1	turquoise	grey60
COMMD2	brown	black
COMMD3	blue	grey60
COMMD4	turquoise	grey60
COMMD6	grey	grey
COMMD8	tan	black
COMTD1	turquoise	grey60
COPB2	white	cyan
COPG1	turquoise	grey60
COPG2IT1	black	black
COPRS	turquoise	grey60
COPS2	brown	black
COPS5	white	cyan
COPS6	turquoise	grey60
COPS7A	royalblue	royalblue
COPZ1	turquoise	grey60
COQ10A	blue	grey60
COQ3	blue	grey60
COQ4	blue	grey60
COQ5	blue	grey60
COQ6	blue	grey60
CORIN	blue	grey60
CORO1A	yellow	grey60
CORO1B	turquoise	grey60
CORO2A	turquoise	grey60
CORO2B	darkred	darkred
CORO6	brown	black
CORO7	turquoise	grey60
COX10	blue	grey60
COX10-AS1	brown	black
COX14	turquoise	grey60
COX17	brown	black
COX18	yellow	grey60
COX4I1	turquoise	grey60
COX4I2	green	royalblue
COX5A	blue	grey60
COX6B1	turquoise	grey60
COX6C	blue	grey60
COX7A1	green	royalblue
COX7B	magenta	black
COX7C	blue	grey60
COX8A	red	royalblue
CPA3	yellow	grey60
CPA4	blue	grey60
CPA5	grey	grey
CPAMD8	turquoise	grey60
CPB2	blue	grey60
CPD	purple	black
CPEB2	purple	black
CPEB2-DT	blue	grey60
CPEB4	purple	black
CPED1	brown	black
CPLANE1	brown	black
CPLX1	brown	black
CPN1	magenta	black
CPNE2	magenta	black
CPNE4	blue	grey60
CPNE5	blue	grey60
CPNE6	green	royalblue
CPNE7	brown	black
CPNE8	darkorange	black
CPNE9	brown	black
CPO	blue	grey60
CPOX	brown	black
CPPED1	yellow	grey60
CPQ	yellow	grey60
CPS1	turquoise	grey60
CPSF1	turquoise	grey60
CPSF2	brown	black
CPSF3	blue	grey60
CPSF6	salmon	black
CPT1A	turquoise	grey60
CPT1B	turquoise	grey60
CPT1C	green	royalblue
CPT2	turquoise	grey60
CPVL	yellow	grey60
CR1	darkturquoise	darkturquoise
CR1L	greenyellow	darkgrey
CR2	darkred	darkred
CRAT	turquoise	grey60
CRBN	brown	black
CRCP	blue	grey60
CREB1	cyan	cyan
CREB3	turquoise	grey60
CREB3L3	brown	black
CREB3L4	blue	grey60
CREB5	darkturquoise	darkturquoise
CREBBP	yellow	grey60
CREBL2	salmon	black
CREBZF	salmon	black
CREG1	greenyellow	darkgrey
CREG2	blue	grey60
CRELD2	turquoise	grey60
CRHBP	blue	grey60
CRIP1	turquoise	grey60
CRIPAK	turquoise	grey60
CRISP2	yellow	grey60
CRISP3	turquoise	grey60
CRK	blue	grey60
CRLF2	red	royalblue
CRLF3	turquoise	grey60
CRMP1	brown	black
CRNDE	blue	grey60
CRNKL1	tan	black
CROT	turquoise	grey60
CRTAC1	blue	grey60
CRTAM	red	royalblue
CRTC2	yellow	grey60
CRY1	brown	black
CRY2	turquoise	grey60
CRYBA1	turquoise	grey60
CRYBA4	brown	black
CRYBB2	brown	black
CRYGD	red	royalblue
CRYGN	brown	black
CRYGS	blue	grey60
CRYL1	turquoise	grey60
CRYZ	brown	black
CSAD	yellow	grey60
CSDC2	red	royalblue
CSF1R	turquoise	grey60
CSF2RA	yellow	grey60
CSF2RB	purple	black
CSF3R	yellow	grey60
CSGALNACT1	turquoise	grey60
CSGALNACT2	purple	black
CSMD2-AS1	blue	grey60
CSN1S1	blue	grey60
CSN2	blue	grey60
CSNK1E	turquoise	grey60
CSNK1G2	yellow	grey60
CSNK1G2-AS1	blue	grey60
CSNK1G3	black	black
CSNK2B	turquoise	grey60
CSRNP1	blue	grey60
CSRP1	turquoise	grey60
CSRP3	blue	grey60
CST11	blue	grey60
CST2	brown	black
CST3	turquoise	grey60
CST7	turquoise	grey60
CST9	brown	black
CSTA	yellow	grey60
CSTB	turquoise	grey60
CSTF1	white	cyan
CSTF2T	pink	black
CSTF3-DT	turquoise	grey60
CT55	red	royalblue
CTAG1A	green	royalblue
CTAG2	green	royalblue
CTBS	purple	black
CTDNEP1	turquoise	grey60
CTDSP1	tan	black
CTDSPL	midnightblue	midnightblue
CTDSPL2	magenta	black
CTF1	royalblue	royalblue
CTH	brown	black
CTHRC1	turquoise	grey60
CTIF	pink	black
CTNNA1	yellow	grey60
CTNNA2	blue	grey60
CTNNAL1	greenyellow	darkgrey
CTNNBL1	turquoise	grey60
CTNND2	blue	grey60
CTNS	turquoise	grey60
CTPS1	brown	black
CTRB1	blue	grey60
CTRC	turquoise	grey60
CTRL	turquoise	grey60
CTSA	yellow	grey60
CTSB	greenyellow	darkgrey
CTSC	turquoise	grey60
CTSD	lightyellow	lightyellow
CTSE	greenyellow	darkgrey
CTSG	yellow	grey60
CTSH	turquoise	grey60
CTSK	turquoise	grey60
CTSL	turquoise	grey60
CTSO	turquoise	grey60
CTSV	brown	black
CTSW	turquoise	grey60
CTSZ	yellow	grey60
CTTN	midnightblue	midnightblue
CTTNBP2	turquoise	grey60
CTTNBP2NL	turquoise	grey60
CUBN	turquoise	grey60
CUEDC2	turquoise	grey60
CUL2	pink	black
CUL3	black	black
CUL4A	turquoise	grey60
CUL4B	cyan	cyan
CUL5	darkorange	black
CUTA	turquoise	grey60
CUTALP	grey	grey
CUTC	turquoise	grey60
CUX1	blue	grey60
CUX2	turquoise	grey60
CUZD1	blue	grey60
CWC15	turquoise	grey60
CWC22	brown	black
CWF19L1	turquoise	grey60
CX3CL1	green	royalblue
CX3CR1	turquoise	grey60
CXCL1	darkturquoise	darkturquoise
CXCL10	brown	black
CXCL12	blue	grey60
CXCL13	blue	grey60
CXCL16	blue	grey60
CXCL2	blue	grey60
CXCL3	blue	grey60
CXCL5	midnightblue	midnightblue
CXCL6	black	black
CXCL8	turquoise	grey60
CXCL9	grey	grey
CXCR1	yellow	grey60
CXCR2	lightcyan	cyan
CXCR3	blue	grey60
CXCR4	turquoise	grey60
CXCR5	darkred	darkred
CXCR6	blue	grey60
CXorf21	blue	grey60
CXorf40B	blue	grey60
CXorf58	turquoise	grey60
CXorf65	turquoise	grey60
CXXC1	blue	grey60
CXXC4	red	royalblue
CXXC5	blue	grey60
CYB561	black	black
CYB561A3	turquoise	grey60
CYB561D2	turquoise	grey60
CYB5D1	blue	grey60
CYB5D2	turquoise	grey60
CYB5R2	turquoise	grey60
CYB5R3	yellow	grey60
CYB5R4	cyan	cyan
CYBA	yellow	grey60
CYBB	turquoise	grey60
CYBC1	yellow	grey60
CYBRD1	black	black
CYC1	turquoise	grey60
CYCS	pink	black
CYFIP1	black	black
CYFIP2	grey60	grey60
CYMP-AS1	blue	grey60
CYP11B2	green	royalblue
CYP17A1	red	royalblue
CYP1B1	purple	black
CYP1B1-AS1	yellow	grey60
CYP27A1	yellow	grey60
CYP27B1	turquoise	grey60
CYP2B6	turquoise	grey60
CYP2C9	green	royalblue
CYP2F1	blue	grey60
CYP2J2	grey	grey
CYP2S1	grey	grey
CYP39A1	blue	grey60
CYP3A4	blue	grey60
CYP3A5	turquoise	grey60
CYP4F12	yellow	grey60
CYP4F2	yellow	grey60
CYP4F22	black	black
CYP4F29P	turquoise	grey60
CYP4F3	lightcyan	cyan
CYP4V2	lightyellow	lightyellow
CYP8B1	blue	grey60
CYSLTR2	grey	grey
CYSTM1	yellow	grey60
CYTH4	yellow	grey60
CYTIP	white	cyan
CYTL1	grey	grey
CYTOR	yellow	grey60
CYYR1	turquoise	grey60
CZIB	turquoise	grey60
D2HGDH	turquoise	grey60
DAAM2	blue	grey60
DAB1	turquoise	grey60
DAB2	midnightblue	midnightblue
DACH1	blue	grey60
DACT1	brown	black
DACT2	blue	grey60
DAD1	turquoise	grey60
DAG1	turquoise	grey60
DAGLA	green	royalblue
DAGLB	turquoise	grey60
DALRD3	turquoise	grey60
DANCR	blue	grey60
DAND5	blue	grey60
DANT2	turquoise	grey60
DAP	yellow	grey60
DAPK1	blue	grey60
DAPK1-IT1	blue	grey60
DAPK2	yellow	grey60
DARS-AS1	blue	grey60
DARS2	blue	grey60
DAXX	turquoise	grey60
DAZ1	blue	grey60
DBF4	pink	black
DBH	green	royalblue
DBH-AS1	turquoise	grey60
DBI	turquoise	grey60
DBIL5P2	turquoise	grey60
DBN1	brown	black
DBNDD1	blue	grey60
DBNDD2	turquoise	grey60
DBNL	yellow	grey60
DBP	blue	grey60
DCAF10	brown	black
DCAF11	turquoise	grey60
DCAF12	greenyellow	darkgrey
DCAF17	brown	black
DCAF4L1	blue	grey60
DCAF5	blue	grey60
DCBLD1	turquoise	grey60
DCHS1	turquoise	grey60
DCK	lightgreen	black
DCLRE1A	brown	black
DCLRE1B	blue	grey60
DCP1B	grey60	grey60
DCP2	purple	black
DCPS	blue	grey60
DCST1	blue	grey60
DCSTAMP	grey	grey
DCTD	blue	grey60
DCTN1	turquoise	grey60
DCTN1-AS1	blue	grey60
DCTN3	turquoise	grey60
DCTN6	royalblue	royalblue
DCTPP1	blue	grey60
DCUN1D1	black	black
DCUN1D2	turquoise	grey60
DCUN1D4	brown	black
DCUN1D5	brown	black
[truncated: 7,634 more rows]
