# Supplementary material for: Immune-related gene characterization and biological mechanisms in major depressive disorder revealed based on transcriptomics and network pharmacology
Source: Front Psychiatry. 2024 Dec 6;15:1485957. doi: 10.3389/fpsyt.2024.1485957 (PMC11659238; doi:10.3389/fpsyt.2024.1485957)
Supplement: Supplementary file 1 [file Supplementaryfile1.zip › Supplementary Table 4.XLSX]

## Sheet: Sheet1
Table S4: The number of genes in each module.
mergeModule	the number of genes
black	2237
cyan	225
darkgrey	164
darkred	59
darkturquoise	89
grey	372
grey60	5255
lightyellow	64
midnightblue	90
orange	45
royalblue	961
skyblue	35
