# Supplementary material for: Immune-related gene characterization and biological mechanisms in major depressive disorder revealed based on transcriptomics and network pharmacology
Source: Front Psychiatry. 2024 Dec 6;15:1485957. doi: 10.3389/fpsyt.2024.1485957 (PMC11659238; doi:10.3389/fpsyt.2024.1485957)
Supplement: Supplementary file 1 [file Supplementaryfile1.zip › Supplementary Table 5.XLSX]

## Sheet: Sheet1
Table S5 Pathway and Process Enrichment Analysis of MDD
GO	Category	Description	Count	%	Log10(P)	Log10(q)
GO:0002764	GO Biological Processes	immune response-regulating signaling pathway	21	9.95	-13.23	-8.99
GO:0032103	GO Biological Processes	positive regulation of response to external stimulus	17	8.06	-6.36	-3.13
GO:0050864	GO Biological Processes	regulation of B cell activation	8	3.79	-5.39	-2.26
hsa04064	KEGG Pathway	NF-kappa B signaling pathway	7	3.32	-5.06	-2.02
hsa04662	KEGG Pathway	B cell receptor signaling pathway	6	2.84	-4.56	-1.68
R-HSA-6798695	Reactome Gene Sets	Neutrophil degranulation	13	6.16	-4.45	-1.64
hsa05152	KEGG Pathway	Tuberculosis	8	3.79	-4.39	-1.64
WP5346	WikiPathways	8p23 1 copy number variation syndrome	5	2.37	-4.39	-1.64
WP2877	WikiPathways	Vitamin D receptor pathway	8	3.79	-4.27	-1.55
GO:0032653	GO Biological Processes	regulation of interleukin-10 production	5	2.37	-4.04	-1.4
R-HSA-449147	Reactome Gene Sets	Signaling by Interleukins	12	5.69	-3.88	-1.28
GO:0002430	GO Biological Processes	complement receptor mediated signaling pathway	3	1.42	-3.85	-1.25
hsa04140	KEGG Pathway	Autophagy - animal	7	3.32	-3.78	-1.19
WP2879	WikiPathways	Farnesoid X receptor pathway	3	1.42	-3.53	-1.02
GO:0060759	GO Biological Processes	regulation of response to cytokine stimulus	7	3.32	-3.45	-0.96
GO:0051180	GO Biological Processes	vitamin transport	4	1.9	-3.32	-0.87
GO:0050848	GO Biological Processes	regulation of calcium-mediated signaling	5	2.37	-3.28	-0.86
GO:0010893	GO Biological Processes	positive regulation of steroid biosynthetic process	3	1.42	-3.27	-0.85
GO:0016310	GO Biological Processes	phosphorylation	14	6.64	-3.25	-0.84
WP5348	WikiPathways	11p11 2 copy number variation syndrome	4	1.9	-3.2	-0.81
