# Supplementary material for: Immune-related gene characterization and biological mechanisms in major depressive disorder revealed based on transcriptomics and network pharmacology
Source: Front Psychiatry. 2024 Dec 6;15:1485957. doi: 10.3389/fpsyt.2024.1485957 (PMC11659238; doi:10.3389/fpsyt.2024.1485957)
Supplement: Supplementary file 1 [file Supplementaryfile1.zip › Table 6.XLSX]

## Sheet: Sheet1
Table S6: Pathway and Process Enrichment Analysis of these 4 hub genes.
ID	Description	GeneRatio	BgRatio	pvalue	p.adjust	qvalue	geneID	Count
hsa04151	PI3K-Akt signaling pathway	1/2	354/8223	0.00184829	0.0499038	0.00972784	TLR2/IL7R	2
hsa05340	Primary immunodeficiency	1/4	38/8223	0.00922157	0.0561949	0.0109542	IL7R	1
hsa05235	PD-L1 expression and PD-1 checkpoint pathway in cancer	1/4	89/8223	0.0215308	0.0561949	0.0109542	TLR2	1
hsa04640	Hematopoietic cell lineage	1/4	99/8223	0.0239353	0.0561949	0.0109542	IL7R	1
hsa04620	Toll-like receptor signaling pathway	1/4	104/8223	0.0251365	0.0561949	0.0109542	TLR2	1
hsa04068	FoxO signaling pathway	1/4	131/8223	0.03161	0.0580633	0.0113184	IL7R	1
hsa04145	Phagosome	1/4	152/8223	0.03663	0.0580633	0.0113184	TLR2	1
hsa04630	JAK-STAT signaling pathway	1/4	166/8223	0.0399694	0.0580633	0.0113184	IL7R	1
hsa04613	Neutrophil extracellular trap formation	1/4	190/8223	0.0456807	0.0580633	0.0113184	TLR2	1
